# Supplementary material for: Raman spectroscopy on blood serum samples of patients with end-stage liver disease
Source: PLoS One. 2021 Sep 7;16(9):e0256045. doi: 10.1371/journal.pone.0256045 (PMC8423274; doi:10.1371/journal.pone.0256045)
Supplement: S1 File — (ZIP) [file pone.0256045.s004.zip › S1_File]

##TITLE=Sample1
##JCAMP-DX=5.01  $$ Nicolet v. 1
##DATATYPE=RAMAN SPECTRUM
##ORIGIN=TFS
##OWNER=Nicolet
##LONGDATE=2018/05/18
##TIME=18:26:21
##SPECTROMETER/DATA SYSTEM=DXR SmartRaman
##DATA PROCESSING=
Subtraction or Addition
Multiplied by a scalar
Wavelength->Wavenumber
Truncated
##COMMENTS=
Number of sample scans: 30
Collection length: 103.00 sec
Number of background scans: 512
Raman laser frequency: 12817.84 cm-1
Number of rejected sample scans: 0
Number of rejected background scans: 0
##XUNITS=RAMAN SHIFT(1/CM)
##YUNITS=RAMAN INTENSITY
##FIRSTX=50.428230
##LASTX=3299.895020
##FIRSTY=3202.995850
##MAXX=3299.895020
##MINX=50.428230
##MAXY=3202.995850
##MINY=354.289001
##XFACTOR=1.000000
##YFACTOR=1.000000E-005
##NPOINTS=3371
##DELTAX=0.964233
##ZPD=0
##XYDATA=(X++(Y..Y))
50.428 320299584 316182144 312644096 309117248 306243328 304245472 302834208
57.178 301411680 299731488 297772096 295156992 291478880 287269568 283262400
63.927 279604064 276450656 273829664 271966336 270463136 269024768 267576176
70.677 265892096 263855520 261622320 259283472 256739920 254015792 251405984
77.427 248965232 246592816 244303216 242291632 240462176 238544480 236503568
84.176 234498176 232519696 230465792 228523040 226902096 225623552 224304000
90.926 222943632 221585472 220148192 218507840 216639936 214690800 212507488
97.676 210390352 208582256 207174000 206064496 205109792 204355584 203568000
104.425 202757600 201915008 200941040 199663248 198008720 196381584
110.211 194806256 193321312 191988576 190889024 189987088 189136256
115.996 188306784 187540912 186878656 186279744 185625824 184797856
121.782 183763936 182763232 181840400 180950128 180064032 179181696
127.567 178336272 177600128 177067232 176666480 176292272 175892624
133.352 175474336 175085104 174764464 174362864 173843008 173278160
139.138 172728352 172244688 171771552 171098320 170093856 169182224
144.923 168527584 168116864 167845632 167648768 167570304 167313680
150.709 166777312 166151200 165612784 165327216 165228896 164930880
156.494 164300816 163625920 163037712 162529104 162065504 161638656
162.279 161272320 160883792 160442528 159987584 159548544 159115536
168.065 158678288 158251488 157875040 157466096 156975456 156397664
173.850 155836128 155417232 155188720 155015328 154797120 154538624
179.636 154277584 154015376 153695968 153249920 152680048 152134320
185.421 151725312 151446128 151163984 150794864 150322128 149763168
191.206 149143824 148514032 147944752 147505472 147132112 146730720
196.992 146262992 145765056 145272800 144742864 144251968 143872992
202.777 143599360 143393328 143277568 143230720 142986080 142412528
208.563 141806256 141308640 140931584 140668944 140519328 140628592
214.348 140536576 140084880 139428800 138750640 138136992 137610080
220.133 137221440 137246864 137211216 136875536 136306720 135750384
225.919 135447200 135479120 135369600 135124432 134790912 134391008
231.704 133932264 133470840 133147792 133039144 132930800 132822128
237.490 132688392 132493712 132217800 131873840 131508280 131100808
243.275 130728808 130403016 130122104 129860024 129583824 129292688
249.060 129070336 129026320 129055152 128989328 128753664 128454960
254.846 128225120 128080336 127977024 127828136 127547776 127272888
260.631 127114248 127029208 126917152 126752624 126576064 126442080
266.417 126233512 126022888 125862280 125748728 125648624 125539072
272.202 125414024 125359960 125462096 125548120 125506776 125311344
277.987 125027696 124769568 124543760 124335488 124135560 123953488
283.773 123802176 123683568 123584288 123497536 123487808 123511288
289.558 123488536 123391112 123313920 123351768 123455984 123464920
295.344 123363832 123218248 123085056 122923648 122786136 122723984
301.129 122731152 122751200 122736488 122658456 122592176 122573800
306.914 122549088 122466752 122346632 122274392 122352112 122676024
312.700 122813504 122674520 122432824 122266392 122296080 122473656
318.485 122608768 122621072 122636440 122680912 122701224 122678832
324.271 122671888 122688328 122657352 122527648 122377184 122306152
330.056 122413808 122575712 122789720 123038072 123250184 123348960
335.841 123326040 123256888 123095960 123017384 123069776 123198120
341.627 123320568 123383264 123381592 123364512 123289352 123241720
347.412 123304528 123506288 123725088 123795176 123708192 123700552
353.198 123835960 123963976 123983072 123935792 123876200 123826904
358.983 123817480 123886304 124024424 124221728 124362552 124370592
364.768 124396584 124551272 124833744 125133984 125294520 125220768
370.554 125128048 125005728 124891520 124833072 124826768 124891520
376.339 125084032 125390976 125603184 125666720 125624752 125588000
382.125 125513648 125521560 125740432 126154696 126599464 126897328
387.910 126944448 126946512 126956264 126930336 126856144 126767296
393.695 126720448 126750608 126845536 126985472 127217880 127420712
399.481 127508688 127500952 127476696 127388024 127211112 127113320
405.266 127224024 127536144 127645640 127494056 127417456 127556032
411.052 127868136 128214136 128447008 128509080 128553688 128611584
416.837 128623880 128581320 128540128 128538744 128568336 128607472
422.622 128646536 128646728 128589184 128539280 128606832 128755688
428.408 128949632 129152208 129323648 129414608 129392712 129337608
434.193 129381736 129435888 129438904 129393496 129349440 129282680
439.979 129182312 129122312 129188696 129351880 129513880 129646200
445.764 129793544 129863480 129840512 129774808 129729624 129724792
451.549 129716432 129667664 129696232 129833776 129979672 130049496
457.335 129956168 129827560 129816112 129912392 130011632 130068704
463.120 130084816 130036976 129820864 129562760 129313512 129105456
468.906 128983080 129064736 129401504 129594688 129466136 129269248
474.691 129210816 129300160 129388416 129404416 129398000 129452416
480.476 129598328 129805056 129995200 130196352 130268680 130149448
486.262 129951248 129805504 129805808 129880152 129836264 129613632
492.047 129456968 129554552 129848440 129933216 129757096 129554824
497.833 129419360 129336624 129264552 129185856 129109304 128992208
503.618 128869824 128804880 128759584 128697000 128611392 128542032
509.403 128477784 128376016 128224624 128052208 127915104 127917176
515.189 127757592 127317056 126878672 126664440 126732080 126845192
520.974 126743888 126448000 126194888 126119912 126204320 126270264
526.760 126277160 126255776 126218760 126145936 126017648 125844712
532.545 125677832 125568888 125515184 125510488 125557016 125598744
538.330 125475632 125007632 124566952 124444472 124596888 124766944
544.116 124720192 124443944 124218920 124091184 123979152 123774328
549.901 123441272 123211912 123288144 123495664 123648696 123723392
555.687 123720104 123594704 123258352 123032872 123047584 123073600
561.472 122951392 122632104 122329224 122241952 122305240 122319848
567.257 122207240 122033128 121918520 121821144 121788040 121899472
573.043 122008144 121986144 121785440 121527616 121266696 121016024
578.828 120856056 120838744 120913328 120868704 120596176 120363576
584.614 120192544 120089048 120052320 120088928 120115560 120056568
590.399 119934696 119823080 119768552 119770240 119819688 119973792
596.184 120046728 119994704 119857760 119717984 119635800 119592264
601.970 119540976 119462864 119352584 119195360 118985080 118882472
607.755 119194312 119433152 119276952 118771008 118367056 118369456
613.541 118572104 118731472 118845840 118943168 119018736 119052880
619.326 119130728 119296312 119394056 119365952 119235304 119074096
625.111 118869264 118672072 118534752 118450232 118389672 118337488
630.897 118302440 118247376 118078432 117924952 117936584 118195800
636.682 118428648 118500680 118503824 118501512 118479968 118443776
642.468 118503136 118734448 118860768 118780416 118625328 118492832
648.253 118304368 118103440 118040640 118022328 117914256 117661840
654.038 117387424 117260104 117257640 117235568 117224240 117239944
659.824 117222192 116971080 116884288 117192440 117559464 117694264
665.609 117485104 117248488 117271168 117433400 117494784 117430296
671.395 117319616 117246912 117218528 117118344 116901584 116728272
677.180 116695984 116786352 116872032 116941056 116934008 116774440
682.965 116504880 116344752 116581544 117158456 117447976 117252456
688.751 116850808 116638024 116837728 116996952 117000464 116956424
694.536 116971056 117100832 117251000 117334144 117346936 117256608
700.322 117014736 116725280 116597928 116751784 116868288 116916664
706.107 116950768 116978440 116985264 116999536 117024264 116995288
711.892 116860928 116654136 116473488 116381088 116350096 116319784
717.678 116258792 116177480 116128392 116139504 116177272 116217568
723.463 116247376 116281432 116309424 116289736 116101304 115887368
729.249 115839016 115966760 116136256 116235624 116261936 116250584
735.034 116225184 116152512 115986856 115708280 115554872 115587368
740.819 115634176 115604664 115519192 115485288 115610752 115719336
746.605 115617248 115369784 115195504 115244584 115458872 115640272
752.390 115780088 115841904 115812624 115686008 115576992 115493624
758.176 115465824 115608960 115828768 115919064 115627880 115289432
763.961 115227456 115348680 115409896 115315232 115146680 114991232
769.746 114831504 114757016 114784632 114822976 114765992 114574048
775.532 114485952 114575072 114741616 114864744 114887504 114906544
781.317 115073904 115292672 115387328 115294896 115119480 114960288
787.103 114803920 114631144 114444776 114328504 114390016 114721304
792.888 114840552 114601584 114305184 114151944 114118480 114134640
798.673 114255480 114388784 114517800 114667320 114815920 114868576
804.459 114821288 114729624 114620216 114522472 114460496 114427808
810.244 114387840 114301536 114164280 113991872 113825856 113776944
816.030 113912376 114049464 114165536 114286288 114423816 114553080
821.815 114632960 114629960 114564280 114488600 114429728 114408688
827.600 114480128 114590256 114580408 114418008 114211192 114122824
833.386 114175392 114111448 113870200 113609696 113450560 113356296
839.171 113312952 113418480 113508176 113523488 113492440 113480880
844.957 113422216 113399696 113487160 113664136 113881400 114235104
850.742 114602320 114703688 114580568 114492224 114571984 114715160
856.527 114653688 114381920 114117856 113931968 113801632 113641104
862.313 113344608 113212760 113370592 113595448 113696800 113603336
868.098 113562328 113639112 113794520 114028744 114335800 114580272
873.884 114607472 114543176 114530624 114583512 114676072 114820096
879.669 115022872 115263864 115524344 115731568 115793784 115731608
885.454 115836672 116220448 116541432 116701248 116728648 116688376
891.240 116417360 116299784 116616392 117088504 117389280 117409176
897.025 117305936 116973216 116625856 116459568 116491208 116561112
902.811 116659776 116703296 116615128 116433456 116243944 116038120
908.596 115865248 115865384 116005056 116108728 116088352 116009384
914.381 115984560 115996816 116013320 116017112 115999888 115959216
920.167 115902064 115848960 115812424 115774000 115703512 115561240
925.952 115484208 115465512 115430384 115390416 115374584 115286288
931.738 114991952 114722648 114569936 114509520 114491800 114594632
937.523 114694312 114640432 114496920 114437672 114605784 114691336
943.308 114274232 113625344 113243224 113220096 113315128 113293912
949.094 113144224 112923584 112698368 112512280 112360336 112241600
954.879 112159032 112046168 111942112 111938696 112026736 111972848
960.665 111706608 111446432 111235608 111026000 110778952 110512216
966.450 110312632 110226608 110189160 110101664 109873936 109630320
972.235 109384632 109136672 108945728 108830064 108668736 108264488
978.021 107925792 107855520 107962488 108037632 107942800 107831592
983.806 107837720 107886464 107856704 107697488 107576368 107635776
989.592 107745840 107759104 107652000 107492472 107231128 106991544
995.377 106952480 107142544 107576696 108394784 109330336 109949416
1001.162 110246312 110260960 109999552 109514584 108788296 107882736
1006.948 107157872 106690976 106364464 106048840 105741272 105487320
1012.733 105293592 105092200 104837296 104558984 104377952 104306824
1018.519 104225672 104070888 103899856 103834560 103876464 103962448
1024.304 104095688 104175584 104117128 103898056 103812536 103971984
1030.089 104153232 104172824 104028648 103948472 103955872 103888416
1035.875 103663456 103403384 103312784 103514376 103570616 103232864
1041.660 102790416 102647544 103077480 103236752 102822072 102415104
1047.446 102324160 102512184 102623632 102539320 102487304 102636584
1053.231 102879544 102962960 102572512 102340928 102469272 102700256
1059.016 102847056 102903184 102862064 102632472 102412024 102310080
1064.802 102296872 102266264 102174320 102122312 102234216 102386368
1070.587 102365256 101952288 101666056 101729568 101904208 101987192
1076.373 101976040 101960736 101942184 101933640 101884376 101812896
1082.158 101819528 102038192 102170744 102091160 101926856 101818760
1087.943 101747840 101691504 101638840 101522488 101347016 101148104
1093.729 101019816 100993936 101016336 101088456 101186392 101260280
1099.514 101236720 101246872 101417680 101571896 101515560 101159000
1105.300 100897048 100880736 100882072 100775016 100605216 100520592
1111.085 100623008 100683472 100536632 100288816 100151344 100242152
1116.870 100347120 100481400 100596616 100635520 100615528 100679304
1122.656 100899936 101132024 101342544 101448504 101332712 100856496
1128.441 100559472 100589720 100721520 100706624 100494592 100345504
1134.227 100307920 100244408 100054976 99777648 99623864 99649664 99657712
1140.976 99602400 99534976 99481536 99412536 99523080 99832864 100140104
1147.726 100323664 100425720 100600808 100840688 101009432 101054296
1153.511 101020152 100982704 100970640 101028872 101150840 101223440
1159.297 101070200 100774624 100712168 100850880 100892408 100648608
1165.082 100356232 100387648 100618568 100802648 100901504 100953640
1170.868 100957048 100959560 101028672 101130864 101193496 101201504
1176.653 101227072 101347208 101494760 101542392 101415952 101213216
1182.438 101000160 100840480 100756864 100718456 100695000 100724064
1188.224 100782984 100918552 101098720 101222280 101229232 101281008
1194.009 101470608 101675880 101821424 101906608 101927472 101841904
1199.795 101827280 101899472 102018672 102198184 102504176 102704776
1205.580 102791664 102849264 102900648 102921312 102880544 102787064
1211.365 102703976 102661048 102664184 102683264 102700560 102736496
1217.151 102784840 102817808 102833872 102874600 102941600 103036808
1222.936 103198864 103473160 103728296 103856864 103912400 103915896
1228.722 103858704 103786488 103664608 103613656 103757472 104025608
1234.507 104264344 104399984 104592984 104866112 105061632 105083592
1240.292 104962760 104982496 105209872 105387136 105415088 105388696
1246.078 105525272 105818112 105842856 105579856 105316992 105224168
1251.863 105233544 105269064 105325184 105375792 105418968 105491752
1257.649 105678800 105870240 105917552 105816976 105696360 105609896
1263.434 105577872 105663272 105801112 105887488 105904904 105913560
1269.219 106005912 106106504 106095736 105998976 106033568 106211728
1275.005 106251040 106124496 105960336 105821984 105702128 105713024
1280.790 105825064 105945936 106059560 106204824 106428040 106648328
1286.576 106738392 106685560 106669016 106840208 107027648 107115552
1292.361 107139872 107177464 107259664 107278256 107096080 106953128
1298.146 107075552 107476376 107756800 107858152 107962000 108126296
1303.932 108341808 108621568 108922448 108984816 108787912 108640304
1309.717 108927816 109369816 109581656 109673720 109769192 109866624
1315.503 110022520 110371104 110734400 110940968 110984048 111050808
1321.288 111235568 111320352 111293320 111225672 111125440 110990688
1327.073 111102368 111482816 111917040 112308912 112657560 112939504
1332.859 113182848 113484864 113875248 114267944 114505128 114699624
1338.644 114982760 115236808 115340688 115305912 115419776 115713560
1344.430 116037832 116266504 116415768 116611208 116846312 117036888
1350.215 117190672 117349464 117402624 117414928 117588880 117867432
1356.000 118191520 118590040 119009072 119354480 119646816 119987256
1361.786 120424552 120811496 120993528 121285440 121775136 122330664
1367.571 122819728 123262000 123666872 124031616 124401976 124818136
1373.357 125299784 125886368 126515824 127045016 127501832 128119544
1379.142 129054272 129938368 130444800 130748544 131296024 132287328
1384.927 133120736 133681288 134168592 134728400 135340208 135939920
1390.713 136549808 137212304 137937392 138703472 139459696 140209488
1396.498 141010768 141836176 142574944 143088992 143682784 144372016
1402.284 144986656 145428048 145794160 146487280 147464272 148250432
1408.069 148658368 149003648 149688768 150461840 151116768 151661216
1413.854 152115968 152364192 152707856 153391024 154102144 154468368
1419.640 154516992 154928656 155681856 156338944 156838704 157301104
1425.425 157771856 158217312 158628288 159034944 159465664 159875456
1431.211 160406512 161083152 161614096 161872272 161976144 162232864
1436.996 162662368 163107696 163477536 163801856 164227392 164683440
1442.781 164953232 165072576 165256944 165616048 165864528 166093584
1448.567 166262816 166287504 166192080 166159296 166164592 166167184
1454.352 166184688 166197200 166226240 166166928 165850768 165391456
1460.138 165040544 164865216 164756656 164764912 164669824 164349344
1465.923 163914288 163629584 163439376 163131280 162695392 162331072
1471.708 162168416 161970320 161496592 160872864 160443760 160387872
1477.494 160276368 159972048 159660528 159558704 159508032 159085776
1483.279 158501056 158042304 157705376 157444400 157367712 157343440
1489.065 157322656 157262576 157062240 156677152 156478528 156451728
1494.850 156430176 156406656 156320320 156011808 155667520 155458960
1500.635 155304704 155043168 154732640 154590608 154678384 154789232
1506.421 154701440 154421760 154076272 153750224 153452064 153157184
1512.206 152928944 152884656 152786176 152469648 152084320 151976320
1517.992 152156160 152297280 152329568 152230928 151989936 151695184
1523.777 151371504 151041200 150733488 150495104 150191776 149811296
1529.562 149520656 149357440 149231280 148943744 148655488 148649968
1535.348 148863328 149070960 149133072 149146960 149101824 149030960
1541.133 148995920 148993296 148980960 148934512 148876640 148856256
1546.919 148839568 148743616 148625888 148415184 148219856 148197744
1552.704 148339472 148599872 148958752 149057984 148617936 148116080
1558.489 147999552 148008592 147990912 147961584 147922368 147812576
1564.275 147661616 147513328 147395184 147364096 147395888 147327728
1570.060 147221952 147274832 147621344 147725616 147579328 147497968
1575.846 147561056 147589312 147196592 146728320 146756864 147191008
1581.631 147566400 147700976 147808144 147878416 147869232 147768352
1587.416 147617808 147413456 147233376 147306496 147690960 147912016
1593.202 147576336 147335024 147339392 147445344 147392912 147292656
1598.987 147502352 147849680 148078128 148235200 148333696 148248848
1604.773 148132416 147994496 147835920 147683440 147588784 147607280
1610.558 147730352 147880880 148037296 148126848 148080640 148017296
1616.343 148023232 148022080 147956528 147796464 147469536 146995024
1622.129 146685440 146766656 146659344 146151360 145607136 145620576
1627.914 146036848 146304192 146399760 146391264 146283104 146197664
1633.700 146164592 146252304 146518720 146762752 146512656 146033136
1639.485 145775248 145744864 145777168 145983040 145970256 145634928
1645.270 145349024 145418432 145662368 145756512 145759696 145809616
1651.056 145914272 146009248 146184032 146163568 145897456 145550448
1656.841 145209584 144886688 144650656 144478704 144244720 143808976
1662.627 143709056 143968144 143981408 143442688 142750496 142287632
1668.412 141986736 141864560 141821792 141534880 140954192 140592608
1674.197 140499200 140395008 140208480 139922480 139320496 138844624
1679.983 138818256 139055600 139002032 138700688 138205984 137540160
1685.768 136996000 136886384 136833184 136768160 136672224 136355920
1691.554 135878960 135644720 135610544 135601152 135554016 135452352
1697.339 135279648 134953408 134458112 133995472 133831848 133744312
1703.124 133510568 133296192 133361904 133695768 133756104 133488000
1708.910 133074288 132603824 132270712 132187208 132053152 131753624
1714.695 131416992 131189512 131079544 130946824 130739504 130657216
1720.481 131005752 131037720 130577152 130161440 130219528 130471232
1726.266 130455664 130217016 129939088 129686936 129515344 129455344
1732.051 129304832 128996456 128683096 128569912 128506632 128355920
1737.837 128201456 128193080 128267472 127985400 127523656 127230392
1743.622 127192688 127160376 127153248 126984728 126571640 126172056
1749.408 126143392 126263864 126302880 126233472 126086704 125879728
1755.193 125621200 125310824 125046200 124868016 124677128 124523000
1760.978 124324256 124009096 123643568 123359096 123167504 123101320
1766.764 123104056 122982936 122660568 122633384 122916648 123078920
1772.549 122894408 122613096 122430152 122326840 122159896 121905648
1778.335 121641528 121366952 121090880 120828248 120527624 120163536
1784.120 119858896 119581832 119396536 119430496 119451304 119291552
1789.905 119089232 118855184 118582848 118563656 118693288 118588344
1795.691 118224600 117833912 117391736 117220304 117457376 117616392
1801.476 117097032 116455128 116180600 116076880 115964688 115816952
1807.262 115656312 115498448 115185624 114696584 114441576 114547592
1813.047 114434104 114079880 113765392 113728624 113725680 113421264
1818.832 113049136 112965304 113078392 112926864 112590176 112331384
1824.618 112205968 112005296 111665408 111345664 111120752 110944656
1830.403 110681864 110504672 110568872 110585048 110355216 109987784
1836.189 109708248 109533632 109489968 109607064 109640184 109558776
1841.974 109431080 109299400 109131688 108786008 108554880 108490456
1847.759 108410024 108179128 107937184 107882688 107842384 107556176
1853.545 107062560 106624112 106305088 106196816 106273120 106199928
1859.330 105782800 105552352 105590224 105685680 105694456 105634120
1865.116 105580936 105518624 105355736 105084544 104695432 104324240
1870.901 104322792 104765736 104725696 104140696 103790304 103782352
1876.686 103840976 103790624 103716384 103724960 103691824 103426672
1882.472 103121312 103015280 102982800 102924464 102871536 102918856
1888.257 103030568 103019240 102854920 102681264 102473744 102370912
1894.043 102384992 102310992 101849896 101571008 101772552 101981416
1899.828 101909296 101676272 101472224 101319512 101233056 101196744
1905.613 101067080 100902816 101112336 101612744 101740560 101296728
1911.399 100982608 100849304 100915168 101327072 101537472 101254288
1917.184 100872168 100588472 100354608 99926792 99581016 99727424 100091736
1923.934 100173808 100057560 99837008 99524120 99315464 99264416 99419568
1930.683 99729568 99767872 99281048 99040992 99382920 99682456 99721400
1937.433 99615008 99339200 99162664 99241728 99353640 99189944 98932632
1944.183 99005832 99180448 99002336 98529648 98491960 98776944 98846944
1950.932 98478336 98350840 98586736 98651032 98444824 98227792 98065408
1957.682 98021176 98152024 98293032 98311264 98223768 98032592 97794464
1964.432 97541632 97313992 97173128 97050480 96913192 96782848 96598624
1971.181 96375680 96121520 95801896 95524792 95363872 95314792 95397320
1977.931 95467368 95342240 95194376 95101664 94952096 94749624 94538904
1984.681 94187472 93904984 93872200 93880088 93530160 93127960 93036776
1991.430 93055512 92844072 92421928 92111432 91914144 91766712 91628760
1998.180 91513680 91359432 91155632 90946976 90751616 90565256 90332096
2004.929 90050864 89781208 89525456 89211536 88819104 88486272 88359208
2011.679 88302184 88285056 88141440 87766000 87325008 87032912 86791512
2018.429 86451104 86121320 86096112 86210152 86095088 85764736 85401792
2025.178 85024136 84890992 84947960 84882552 84549392 84265296 84009024
2031.928 83710544 83385592 83191800 83151208 82861760 82256832 81708968
2038.678 81470128 81331168 81231808 81160896 81164248 81126520 80869760
2045.427 80553928 80326744 80106168 79703768 79328680 79096592 78976840
2052.177 79007144 79049096 78877608 78551280 78246072 77955344 77583000
2058.928 77222960 77128584 77262128 76940256 76298936 75854976 75800512
2065.678 75716720 75562640 75447080 75373328 75186680 74852152 74530648
2072.429 74240232 74058160 73992288 73918984 73848664 73593848 72968552
2079.179 72549448 72785840 72837936 72363904 71790016 71455520 71132024
2085.930 70774288 70467880 70404528 70405896 70266744 70122280 70080856
2092.680 70008424 69665016 69256408 69057816 68993696 68850712 68651088
2099.431 68396936 68194664 68133336 68114888 67967408 67624064 67231664
2106.181 66878216 66736968 66723088 66494288 66018816 65930528 66147548
2112.932 66183812 65809448 65763832 65922888 65796936 65406200 65192164
2119.682 65287072 65127336 64656872 64137768 63638196 63473792 63597584
2126.433 63651440 63408080 63204908 63193396 63224168 63195772 63050904
2133.183 62705580 62444060 62401576 62330312 61894856 61671684 61751520
2139.934 61803040 61497608 61194220 61064012 61080700 61183880 61297496
2146.684 61363768 61149800 60667316 60211540 60050160 60055976 60100160
2153.435 60021312 59626800 59292896 59325720 59419268 59219744 58880168
2160.185 58634160 58513172 58514836 58575140 58595668 58519324 58446100
2166.936 58362104 58185100 57967992 57695592 57415308 57187392 57054896
2173.686 57146428 57271828 57214256 57080656 57128540 57149104 56919884
2180.437 56619092 56617708 56693096 56604620 56407636 56278380 56173216
2187.187 56056072 55962952 55832532 55677552 55604112 55546236 55427160
2193.938 55299840 55258824 55224324 55137404 55021296 54826220 54643916
2200.688 54599896 54602376 54505524 54397296 54405340 54404004 54219548
2207.439 54043524 54120752 54276332 54317000 54253276 54248400 54244316
2214.189 54177636 54057204 53833620 53558320 53258496 53035112 53037276
2220.940 53072700 52897444 52730688 52687604 52714732 52770052 52761292
2227.690 52754296 52708356 52531020 52298836 52044556 51887976 52059624
2234.441 52208592 52088240 51866584 51826832 51810864 51660332 51572844
2241.191 51793256 51932356 51664748 51425512 51488744 51553900 51205104
2247.942 50900908 50855532 50884264 50814156 50786160 50841224 50903300
2254.692 50885452 50888068 50921116 50892304 50636184 50452388 50445972
2261.443 50430024 50274380 50180420 50189092 50168544 50131928 49996208
2268.193 49668056 49560184 49675032 49755004 49772624 49569008 49218372
2274.944 49021976 49228224 49265396 49149268 49072788 49122224 49041460
2281.694 48910568 48970948 49192592 49130808 48833708 48756196 48904592
2288.445 48792044 48515492 48533440 48726448 48751068 48585752 48269076
2295.195 47975728 47957584 48133264 48247968 48279172 48167192 47995744
2301.946 48023204 48109804 48095580 48025872 47938084 47852316 47757148
2308.696 47753832 48060876 48206384 47771092 47361864 47256340 47342436
2315.447 47573372 47684700 47611784 47475132 47333852 47259500 47261552
2322.197 47317556 47376360 47488716 47659364 47853844 48135596 48249384
2328.948 48182732 47946372 47493220 47150112 46905352 46795452 46823328
2335.698 46712284 46522452 46350984 46191108 46152948 46166528 46101616
2342.448 46031608 46008904 46021568 46070056 46141740 46217516 46269588
2349.199 46232716 46117740 45950512 45817900 45857740 45833140 45640048
2355.949 45455368 45448968 45541156 45717396 45829792 45736452 45627116
2362.700 45514144 45444392 45406140 45474908 45602056 45512232 45200504
2369.450 45053308 45032024 45059488 45109296 45129400 45107896 45002892
2376.201 44877496 44797020 44778312 44862160 44945396 44971660 44972224
2382.951 45008100 44973024 44797276 44615028 44514872 44518768 44645192
2389.702 44704356 44559652 44490716 44512428 44493352 44433452 44354052
2396.452 44279852 44331952 44466688 44376376 44178456 44131952 44179968
2403.203 44133568 44049432 44004236 43962552 43810784 43745256 43860092
2409.953 44004212 44120024 44050112 43748744 43505044 43575432 43612328
2416.704 43583880 43485308 43293364 43200260 43206868 43241856 43312500
2423.454 43465524 43619028 43577296 43404040 43181280 43008428 43058288
2430.205 43125328 43013568 42975108 43278064 43483072 43316512 43087624
2436.955 42892188 42766220 42716024 42762040 42886572 43022984 43139760
2443.706 43011516 42728864 42753372 42972160 43036864 42988272 42855512
2450.456 42677032 42460580 42321504 42498192 42611020 42434128 42298876
2457.207 42473080 42551428 42410056 42407704 42657784 42710948 42566892
2463.957 42448244 42356792 42262016 42204524 42252736 42351080 42353340
2470.708 42294308 42232420 42152000 42003792 41933904 41980492 42022972
2477.458 41957380 41994972 42183124 42250196 42143984 42037108 41920984
2484.209 41748744 41570300 41631728 41824128 41976328 42029408 41838796
2490.959 41686316 41762036 41856364 41782456 41640376 41466736 41327548
2497.710 41202052 41332172 41669656 41773456 41652840 41509876 41386356
2504.460 41380472 41437224 41458360 41481816 41530852 41589132 41680888
2511.211 41674036 41522696 41410576 41416824 41374128 41272504 41248676
2517.961 41293576 41232700 41134364 41179536 41227052 40937112 40746852
2524.712 40938120 41137560 41128636 41016408 40840576 40850148 41029268
2531.462 41113124 41057552 40960496 40858092 40825792 40823048 40733808
2538.213 40666212 40835740 40990048 40965328 40896864 40817384 40876512
2544.963 41140900 41279268 41284588 41341020 41409612 41125716 40708484
2551.714 40572176 40578820 40625048 40710616 40897240 41017256 40852828
2558.464 40681456 40549824 40618196 40936608 40943248 40750680 40617328
2565.215 40519236 40431744 40370116 40435056 40498552 40292108 40172164
2571.965 40225444 40195408 39920308 39940984 40166612 40131944 39890124
2578.716 39745988 39725552 39921124 40132824 40053760 39945500 39893408
2585.466 39865472 39824464 39996400 40323644 40253292 39891704 39642804
2592.217 39529028 39527104 39553200 39524076 39514516 39627372 39658192
2598.967 39538536 39507340 39630160 39568112 39399336 39293400 39210600
2605.718 39095152 39028956 39087592 39212448 39454136 39450892 39172400
2612.468 39059656 39277588 39266520 39148652 39250340 39448296 39379380
2619.219 39300916 39422868 39507616 39308788 39245968 39375060 39397964
2625.969 39297976 39157208 39059844 39201484 39406364 39393064 39276964
2632.719 39086956 38953980 38907964 38981988 39223316 39100748 38741368
2639.470 38728864 38888796 38826912 38706428 38643244 38603332 38512504
2646.220 38501472 38582660 38752956 39022976 39050636 38896684 38684460
2652.971 38492492 38530516 38545284 38409136 38244076 38071236 38193340
2659.721 38615868 38801552 38780852 38497548 38205908 38311444 38451244
2666.472 38472564 38422396 38235436 38061484 37927500 38002536 38239552
2673.222 38429024 38442744 38143740 37908812 38350548 38553908 38322172
2679.973 38049348 37809348 37596028 37479504 37617484 37837364 37837556
2686.723 37809476 37931252 37978972 37903328 37790760 37676436 37586932
2693.474 37576932 37827648 38089484 37943368 37763948 37698920 37765480
2700.224 37983012 38131160 38144364 37891604 37594420 37839372 38122360
2706.975 37933376 37807288 37981804 38029068 37751796 37804136 38001436
2713.725 37849076 37561840 37486400 37439900 37304240 37250556 37385008
2720.476 37504048 37598996 37785372 37970452 37720684 37436328 37433388
2727.226 37476640 37531172 37492552 37304484 37333656 37473140 37533792
2733.977 37541844 37558952 37495128 37273688 37207092 37463908 37513752
2740.727 37375956 37248624 37127508 37082328 37111636 37254564 37284784
2747.478 37170296 37042896 36956916 36982732 36997376 36829040 36710144
2754.228 37032700 37184036 37031508 36874288 36760268 36672548 36616832
2760.979 36772016 36842064 36496852 36234116 36388232 36361788 36201356
2767.729 36313692 36565936 36524556 36378560 36245624 36182716 36240260
2774.480 36305044 36377580 36443748 36514412 36711916 36783820 36376244
2781.230 36202440 36385904 36385252 36085580 36156636 36404692 36506028
2787.981 36449628 36123396 36035752 36345716 36419920 36269588 36148564
2794.731 36016372 35740004 35623060 35790576 36015324 36210548 35990060
2801.482 35567464 35632288 35890588 35743716 35546540 35428900 35713196
2808.232 36300460 36389952 36084040 35890672 35840428 35898828 35888368
2814.983 35708704 35737856 35940736 35924344 35787144 35861096 35963332
2821.733 35887840 35991124 36273964 36226980 35911032 36082996 36388016
2828.484 36469008 36483348 36534692 36521392 36439320 36555620 36726672
2835.234 36644820 36519716 36577200 36735472 36964864 37125792 37228032
2841.985 37405944 37605360 37797844 37832164 37635720 37854668 38642024
2848.735 38939544 38941088 38911412 38888228 38823436 38911800 39193736
2855.486 39353424 39434860 39548328 39670228 39909364 40261040 40732712
2862.236 41083656 41238156 41704316 42158208 42157536 42297804 42898344
2868.987 43388764 43635144 43885864 44073520 44082576 43956412 43596016
2875.737 43437796 43519316 43561164 43582708 43724240 43931444 44237776
2882.488 44250228 44012132 43910072 43966496 44113700 44116572 43774216
2889.238 43600308 43795572 43989296 44143024 44379112 44463300 44154472
2895.989 44090328 44862316 45309300 45374940 45285228 45186832 45263060
2902.739 45530760 46118816 46497032 46691276 46868480 47018656 47014744
2909.490 47080672 47357604 47636948 47892332 48399776 48890800 48765492
2916.240 49002220 49883056 50236572 49917648 50160404 50676756 50823520
2922.990 50898592 50984928 51163600 51479332 51872380 52103004 51968384
2929.741 51895772 52187996 52201220 51858196 52001808 52175380 51908484
2936.491 51643812 51623956 51842464 52088408 51433580 50640256 50657924
2943.242 50724412 50544448 50264584 49912308 49501840 49099144 48689764
2949.992 48515368 48672172 48170592 47414992 47448708 47689480 47456272
2956.743 47082188 46630344 46525072 46644376 46674320 46596180 46169872
2963.493 46303752 46854520 46638480 46024816 45874936 45945844 46227392
2970.244 46175584 45857868 45692860 45663280 45684536 45725656 45764216
2976.994 45551076 45234712 45289628 45272716 44530128 44242340 44527984
2983.745 44602736 44503328 44559116 44475708 44051836 43737024 43563444
2990.495 43516072 43556248 43730496 43551656 42913496 42941172 43361760
2997.246 43192188 42837828 42793832 42676672 42485796 42474580 42583184
3003.996 42906728 43080684 42727964 42510784 42446880 42435628 42482372
3010.747 42702040 42720732 42450740 42191692 42080384 42331180 42516736
3017.497 42238816 42388260 42953836 42996960 42855780 42843388 42976524
3024.248 43264452 43615160 43717888 42917228 42466960 42927484 43040068
3030.998 42615492 42666852 43013436 43560168 43961944 44161916 44304076
3037.749 44405240 44331188 44498540 45072712 45401332 45476192 45563672
3044.499 45639772 45608772 45538116 45487148 45849504 46410164 46819716
3051.250 47054772 47001668 47320796 47707904 47511584 47434952 48102952
3058.000 48398572 48216112 48396880 48834648 49404396 49629576 49370816
3064.751 49282396 49289540 49115044 49232504 49689168 50107668 50449968
3071.501 50525688 50554060 50635056 50761556 50855324 50403052 50019020
3078.252 50804360 51205828 50905360 51178340 51651984 51815948 51922424
3085.002 52164208 52659528 53107324 52699840 52428784 52719844 52957592
3091.753 53128600 54075336 54868524 54595068 54523640 54771632 54966536
3098.503 55117732 55506000 55813152 55906976 56201196 56441380 56357884
3105.254 56661012 57658044 57633368 57184636 57719616 58641712 59626256
3112.004 60024560 60013800 59886872 59970068 60462988 60758952 60966664
3118.755 61642072 62025372 61275408 61010344 61545904 62850380 63781652
3125.505 63523768 63510424 63920484 64256868 64680524 65504876 65824428
3132.256 65569628 65986812 66500312 66117528 66219000 67446968 68360616
3139.006 68958424 69355184 69672856 69958032 70275296 70635424 70837400
3145.757 70614744 69890360 70105320 70926200 71534384 71613560 70831616
3152.507 71205208 72391264 73201688 73723456 74014816 74272848 74546960
3159.258 75436968 76118096 75889120 75925416 76265256 77072168 77430592
3166.008 77049688 77005208 77302632 77690288 77914640 77898624 78397152
3172.759 79100304 79518024 79710112 79421200 80025816 81065888 80837312
3179.509 81299240 82919752 82954856 82045144 82630608 83459928 84040912
3186.260 84105672 83953600 84161008 84454744 84622312 85511592 86501376
3193.010 86132144 85699960 85660920 85871056 86249448 86879520 87335376
3199.760 87539344 87579800 87769536 89056448 89536352 89050104 89095824
3206.511 89414328 89540288 89681576 89829856 90410920 91087824 91749944
3213.261 91300496 90277896 90837728 91807568 92212768 92331824 92347616
3220.012 93029272 93531376 93578256 94404304 95578776 95394040 94962832
3226.762 95166208 95833576 96441280 95598176 95827216 97431016 97932480
3233.513 97656744 97609824 97813672 98174264 98019928 98137824 99387472
3240.263 99875848 99544248 99141816 99146008 100264304 100797080 100925528
3247.014 102045704 102583728 102126440 102903464 104075112 102646872
3252.800 101732488 103106448 104777512 106162784 106310776 106222280
3258.586 106237160 105707592 105621264 107387064 107785720 106871312
3264.372 106988928 107812168 109142040 109491208 109520176 110401552
3270.158 111221264 111551280 111522976 111526696 112677088 112912328
3275.945 112664976 114433792 116214392 116842112 116494528 115914120
3281.731 116212792 116941480 117969240 118937632 119364120 118167136
3287.517 118612280 120872216 122040416 122715280 123318384 124319064
3293.303 125278920 124216920 123942800 125419456 126206704 126710128
3299.089 127909848 129613296
##END=
##TITLE=Sample2
##JCAMP-DX=5.01  $$ Nicolet v. 1
##DATATYPE=RAMAN SPECTRUM
##ORIGIN=TFS
##OWNER=Nicolet
##LONGDATE=2018/05/18
##TIME=18:23:48
##SPECTROMETER/DATA SYSTEM=DXR SmartRaman
##DATA PROCESSING=
Subtraction or Addition
Multiplied by a scalar
Wavelength->Wavenumber
Truncated
##COMMENTS=
Number of sample scans: 30
Collection length: 103.00 sec
Number of background scans: 512
Raman laser frequency: 12817.84 cm-1
Number of rejected sample scans: 0
Number of rejected background scans: 0
##XUNITS=RAMAN SHIFT(1/CM)
##YUNITS=RAMAN INTENSITY
##FIRSTX=50.428230
##LASTX=3299.895020
##FIRSTY=2783.411377
##MAXX=3299.895020
##MINX=50.428230
##MAXY=2783.411377
##MINY=255.470352
##XFACTOR=1.000000
##YFACTOR=1.000000E-005
##NPOINTS=3371
##DELTAX=0.964233
##ZPD=0
##XYDATA=(X++(Y..Y))
50.428 278341152 274335168 270866336 267323152 264492816 262754128 261777584
57.178 260742208 259190992 257062768 254327664 250609792 246410368 242431024
63.927 238825344 235714016 233070336 231109152 229452320 227806032 226096512
70.677 224185408 221999968 219657472 217326448 215055488 212831648 210610400
77.427 208246384 205772192 203406144 201357808 199527968 197666112 195787248
84.176 193918256 191949664 189767328 187670976 185987008 184767808 183511072
90.926 182159088 180749584 179203168 177335040 175156512 173054768 171047040
97.676 169183136 167526096 166118672 164914688 163850528 162971920 162069040
104.425 161163504 160233488 159155424 157719328 155848320 154083088
110.211 152576784 151199808 149885984 148624432 147462896 146500128
115.996 145841152 145243392 144628720 143970672 143225536 142320688
121.782 141205840 140197392 139418304 138727424 138019904 137267536
127.567 136492976 135733616 134997552 134350640 133755336 133176488
133.352 132611976 132071632 131550792 131084656 130810048 130589280
139.138 130261136 129697240 128905544 128083376 127199840 126458864
144.923 125978320 125744504 125565040 125199520 124548264 123908376
150.709 123471800 123157496 122837216 122413040 121894608 121422904
156.494 121043824 120715360 120428624 120173056 119859840 119360888
162.279 118613672 117921888 117425784 117061344 116742576 116443384
168.065 116143616 115800024 115422376 114980592 114468224 113883328
173.850 113291920 112769128 112345176 111961888 111562960 111147384
179.636 110739024 110317544 109865336 109385632 108904896 108480640
185.421 108141256 107877248 107615280 107329520 107002232 106569800
191.206 105978648 105301648 104728480 104370752 104109816 103792472
196.992 103374912 102920936 102523368 102192600 101822712 101382240
202.777 100906272 100457480 100077584 99764656 99405576 98962952 98540376
209.527 98199320 97939368 97719816 97488608 97231496 96933600 96524064
216.276 96067192 95666312 95386880 95211216 94945696 94566720 94175760
223.026 93754752 93325720 92940632 92645152 92447960 92191464 91860624
229.776 91509808 91188424 90919352 90687888 90456840 90208184 89957144
236.525 89717936 89486648 89258816 89057920 88890888 88679160 88406640
243.275 88123624 87829232 87516592 87204504 86910512 86638064 86403224
250.025 86271840 86168008 85966728 85545048 85068600 84768192 84684128
256.774 84686808 84619056 84424624 84215112 84050160 83919800 83788776
263.524 83650168 83531032 83473472 83490344 83448056 83273256 82999680
270.273 82728512 82562128 82558352 82469536 82207776 81925040 81721424
277.023 81621688 81575128 81495496 81349608 81232136 81187888 81170952
283.773 81124888 80996912 80809536 80678904 80690176 80709824 80625272
290.522 80421752 80206296 80039416 79903680 79751304 79586592 79451688
297.272 79373104 79387192 79399120 79340768 79236272 79175008 79218952
304.022 79367832 79463112 79494216 79491640 79466832 79435984 79424192
310.771 79454080 79552792 79536240 79325264 79064744 78905576 78950352
317.521 79128000 79224240 79168960 79093680 79005864 78893776 78799720
324.271 78794176 78866760 78957008 79063632 79140584 79118032 79021768
331.020 78974320 79043920 79191320 79323680 79374648 79339120 79266464
337.770 79114392 79021592 79034104 79107776 79167576 79145968 79032816
344.519 78999680 79127768 79281968 79436472 79601840 79751784 79826424
351.269 79819600 79845832 79925000 79981168 79985256 79990720 79982264
358.019 79933136 79870896 79863184 79930960 80070104 80175064 80218776
364.768 80258648 80324912 80424992 80544528 80650280 80707328 80745544
371.518 80728272 80723600 80818360 81051952 81293256 81360552 81225080
378.268 81093952 81100296 81220144 81316016 81437688 81518784 81441080
385.017 81233432 81094504 81189576 81567192 81820744 81964416 82021000
391.767 81985568 81887952 81818424 81889304 82124832 82317600 82377352
398.517 82361680 82346008 82371936 82459928 82629296 82842192 82976520
405.266 82936448 82718152 82585872 82701120 82888592 83028760 83106552
412.016 83169248 83255648 83349832 83426176 83512296 83555784 83533656
418.765 83475920 83449872 83488992 83573240 83663792 83738864 83767368
425.515 83738280 83674944 83661264 83689600 83746024 83826072 83919568
432.265 83998888 84030936 84133208 84175776 84012560 83700336 83502176
439.014 83669608 84036600 84197800 84101936 83944496 83913272 84019552
445.764 84184176 84404744 84580080 84636776 84576864 84463488 84370968
452.514 84287680 84253544 84271336 84291688 84279632 84195048 84100944
459.263 84070440 84097552 84132368 84152672 84159096 84159912 84158344
466.013 84103872 83944224 83709440 83506352 83473672 83644088 83765424
472.762 83754000 83715936 83753408 83885032 83945760 83811304 83573216
479.512 83394328 83327504 83343584 83368624 83346928 83366608 83528048
486.262 83728040 83835904 83774632 83638096 83560184 83525552 83495704
493.011 83466144 83410344 83299680 83147776 83019904 82942120 82898896
499.761 82858392 82813896 82773464 82651928 82411288 82214088 82116856
506.511 82099680 82072144 82047952 81999704 81847904 81568560 81247816
513.260 81020408 80953344 80862192 80770184 80696792 80627832 80524216
520.010 80411112 80369968 80390720 80314920 80082776 79756832 79508304
526.760 79352552 79208768 79058920 78898992 78733824 78580632 78466904
533.509 78422872 78463272 78519344 78531528 78481272 78390752 78287240
540.259 78170704 78022984 77846200 77665464 77505568 77368592 77204464
547.008 76984744 76778672 76622616 76500552 76375760 76220152 76078408
553.758 76037360 76116672 76212456 76167768 75912560 75701952 75555432
560.508 75431640 75319824 75235200 75134256 74981248 74816312 74705808
567.257 74667136 74670440 74643808 74545272 74441264 74339808 74218200
574.007 74066616 73880136 73706944 73590416 73519800 73456352 73382256
580.757 73296568 73201016 73100848 73002712 72879592 72759024 72679720
587.506 72656552 72639296 72597352 72539248 72462152 72365008 72249344
594.256 72155216 72021720 71931672 71973696 72105496 72195968 72161384
601.006 72077824 72028976 72006424 71986744 71962216 71940864 71871944
607.755 71749912 71641584 71544216 71442992 71340112 71180840 71046344
614.505 71104320 71373472 71666832 71785840 71679928 71647104 71750760
621.254 71829992 71837240 71784184 71654080 71315744 70950976 70814544
628.004 70924448 71092448 71111328 70949752 70808720 70686624 70558376
634.754 70400040 70217672 70147360 70328416 70579520 70697592 70628960
641.503 70460896 70316072 70232648 70210368 70265216 70337216 70335568
648.253 70206608 70019528 69766952 69551688 69462872 69500808 69560544
655.003 69562344 69507840 69393504 69228192 69088808 69035872 69103912
661.752 69119640 69047736 68979304 68983952 69063248 69146328 69219720
668.502 69255240 69184072 69002216 68805016 68711768 68740528 68771456
675.252 68854440 68951200 69004144 68958104 68904264 68893808 68867448
682.001 68752712 68568008 68451240 68587416 68943112 69115816 68978768
688.751 68713240 68573840 68715880 68806888 68740488 68642984 68615752
695.500 68699768 68846416 69083896 69327896 69351496 69080576 68706672
702.250 68525656 68652768 68696504 68568952 68422872 68355160 68366096
709.000 68423744 68547808 68659128 68714568 68723080 68686344 68521808
715.749 68266296 68175760 68293632 68433512 68430504 68235248 68111128
722.499 68082376 68070040 68036184 67974056 67930968 67913064 67914584
729.249 67978416 68096160 68165688 68047144 67763464 67584656 67534360
735.998 67559224 67640336 67794120 67906000 67917456 67923336 67955816
742.748 68014072 68088192 68224312 68310720 68215064 67983048 67770544
749.497 67667704 67657328 67701176 67802896 67901976 67984624 68042152
756.247 68089432 68211752 68259000 68142616 67950664 67821248 67860760
762.997 67897920 67792808 67600568 67438320 67372904 67385192 67410312
769.746 67442320 67470608 67478896 67433024 67313008 67036804 66887764
776.496 67012208 67204232 67230672 66957008 66709668 66723400 66863568
783.246 66919728 66826520 66714696 66759692 66920716 67006604 66988952
789.995 66950096 66977412 67090572 67157040 67162960 67144680 67137480
796.745 67127848 67077400 66908528 66766060 66788420 66975804 67180520
803.495 67277336 67275592 67209488 67101512 67009084 66973408 66986220
810.244 67008644 67024748 67000600 66942048 66866444 66796784 66636224
816.994 66573840 66716936 66974016 67186400 67243296 67280848 67361088
823.743 67458072 67561360 67681304 67786936 67830312 67814712 67775848
830.493 67728792 67672208 67594864 67488832 67378120 67240016 67160880
837.243 67237512 67550688 67661064 67414920 67130136 66983660 66990540
843.992 67029060 67019548 67023628 67090208 67209168 67354856 67587752
850.742 67831912 67938120 67918688 67854856 67772048 67667272 67550336
857.492 67429280 67331064 67262008 67231064 67245520 67349192 67426840
864.241 67411064 67363816 67355576 67405624 67463928 67505648 67573656
870.991 67709984 67918872 68126600 68252208 68357608 68545080 68804336
877.741 69037368 69117840 69149112 69409024 69876008 70296384 70501384
884.490 70519816 70586440 70758768 70874904 70865424 70781552 70755776
891.240 70823144 70873080 70932264 71015424 71097856 71139848 71175440
897.989 71253584 71300640 71243936 71068112 70909200 70878128 70871344
904.739 70770752 70611416 70523616 70691488 70937256 70895768 70612680
911.489 70388632 70412728 70596192 70670792 70621152 70559928 70511304
918.238 70473192 70451064 70453080 70477008 70540824 70609248 70640696
924.988 70620368 70599504 70486880 70397832 70481760 70762168 70850936
931.738 70485224 70094888 69887608 69820536 69753328 69623456 69515016
938.487 69463512 69448696 69466856 69553720 69580672 69363920 69037992
945.237 68840168 68810016 68839608 68842456 68792072 68645936 68436576
951.987 68248336 68139736 68099984 68032848 67893568 67742672 67661096
958.736 67632384 67437216 66971008 66621796 66540412 66580628 66468688
965.486 66095800 65856200 65873308 65972016 65958736 65744460 65545228
972.235 65403132 65260100 65101332 64943684 64814220 64731384 64632396
978.985 64446996 64229332 64098564 64183244 64246916 64175008 64027740
985.735 63870256 63715508 63611500 63602612 63632368 63648804 63639252
992.484 63599920 63436092 63280956 63300200 63526496 64023432 64974048
999.234 66077608 66853948 67303016 67477560 67397976 67053968 66300108
1005.984 65222548 64320064 63690948 63221764 62770708 62344928 62108076
1012.733 62083752 62079228 61977348 61797044 61577800 61290968 61130944
1019.483 61195148 61394024 61488264 61428956 61437804 61561620 61699860
1026.233 61768608 61780608 61772564 61761004 61750996 61730476 61693892
1032.982 61605676 61401928 61196028 61017872 60901868 60872480 60965816
1039.732 61021828 60970668 60861200 60795320 60840484 60845520 60744952
1046.481 60663188 60676396 60765196 60788196 60651892 60542180 60537488
1053.231 60611628 60686024 60720160 60758012 60829784 60890752 60911580
1059.981 60884136 60853864 60839256 60825196 60805792 60768712 60708576
1066.730 60559260 60478032 60581220 60768560 60874800 60830116 60776484
1073.480 60743664 60730164 60727684 60751752 60780260 60819300 60847108
1080.230 60801612 60710512 60693096 60876076 60995228 60929988 60796712
1086.979 60730540 60740324 60763532 60795576 60781024 60713452 60613564
1093.729 60539100 60506676 60489300 60479576 60474304 60467480 60434528
1100.479 60415156 60432464 60458156 60469300 60465284 60444392 60405336
1107.228 60354224 60302492 60263396 60218004 60094616 60035180 60086188
1113.978 60174004 60223352 60185564 60233948 60476164 60711664 60790296
1120.727 60714384 60688728 60723480 60809404 60978552 61142280 61128540
1127.477 60853520 60638892 60527696 60477448 60444672 60442004 60363500
1134.227 60139344 59977760 60010432 60184468 60222980 60084656 59965008
1140.976 59906452 59900628 59916432 59941700 60054364 60270112 60437176
1147.726 60433556 60316740 60407836 60714808 60934184 60938268 60868512
1154.476 61035316 61416796 61607092 61541460 61415828 61409484 61474196
1161.225 61472004 61420416 61392132 61427724 61473540 61405140 61278252
1167.975 61267848 61413000 61589996 61688988 61762652 61885844 62033464
1174.724 62141656 62207276 62243520 62201552 62151320 62192720 62339216
1181.474 62412300 62316292 62196112 62125048 62092060 62083276 62149224
1188.224 62217732 62287584 62364644 62412944 62380028 62426312 62669420
1194.973 62918640 63032704 63036976 63172144 63545588 63862000 64023132
1201.723 64091424 64187280 64339928 64492768 64660460 64809820 64899396
1208.473 64920836 64882208 64789240 64682836 64576808 64508288 64508704
1215.222 64554488 64620568 64700340 64788664 64926268 65079632 65158428
1221.972 65196132 65271564 65414672 65617436 65934908 66251904 66445308
1228.722 66501204 66513664 66485600 66470220 66496296 66577752 66710808
1235.471 66948204 67121880 67136200 67123008 67173440 67289544 67445736
1242.221 67680040 67843440 67868336 67838408 67915216 68096384 68174496
1248.970 68142472 68114200 68160824 68233224 68239280 68208104 68235752
1255.720 68363952 68509824 68618008 68684112 68664264 68572072 68525848
1262.470 68669328 68804440 68828272 68812488 68834040 68925000 69009040
1269.219 69158152 69286296 69285672 69189392 69217104 69392032 69446200
1275.969 69334792 69201096 69165152 69209920 69335640 69516792 69634216
1282.719 69623832 69598208 69668888 69802392 69980856 70204064 70435648
1289.468 70728760 70938944 70887400 70694024 70624288 70768760 70961008
1296.218 71251672 71513648 71668136 71726120 71841976 72010064 72202008
1302.968 72424448 72648904 72819264 72929664 72960672 72905464 72879976
1309.717 73055240 73317768 73481392 73625624 73880368 74295208 74626896
1316.467 74668152 74699832 74920040 75261880 75472248 75473792 75474856
1323.216 75513000 75596880 75728248 75903800 76047592 76168560 76366216
1329.966 76688288 77045200 77275392 77446752 77735520 78170008 78613632
1336.716 78918528 79178352 79454096 79714944 79965936 80314784 80662632
1343.465 80978840 81269736 81514384 81696808 81765304 81703208 81647856
1350.215 81635720 81734768 81997352 82330160 82576784 82741744 82959936
1356.965 83363064 83740336 83791160 83817864 84182656 84944120 85613456
1363.714 86090848 86530784 86934064 87326400 87801432 88366352 88772576
1370.464 89017000 89314264 89829712 90431240 90941208 91397544 91829568
1377.214 92281968 92830984 93432424 94099912 94821912 95545472 96277712
1383.963 97079072 97920560 98777920 99518480 100039720 100449288 100980944
1390.713 101626896 102365808 103194200 104020200 104725888 105397208
1396.498 106121360 106883336 107608248 108274376 108868688 109307608
1402.284 109733584 110285544 110954136 111652296 112390368 113134568
1408.069 113835536 114496744 115180040 115855984 116523880 117171680
1413.854 117737392 118201256 118572288 118845328 119228784 119810104
1419.640 120492704 121011888 121375768 121783024 122334568 122902480
1425.425 123282872 123579032 123909568 124304672 124776136 125336728
1431.211 125977528 126692008 127285104 127676720 127958944 128379696
1436.996 128953256 129504760 129950584 130309144 130639040 130979040
1442.781 131300880 131580432 131832712 132017944 132159488 132382816
1448.567 132566416 132598696 132494040 132338792 132130272 132031176
1454.352 132104160 132184616 132096360 131941552 131778136 131641344
1460.138 131590272 131800608 131773448 131413536 130947440 130515200
1465.923 130128256 129750376 129380544 129044408 128769248 128554080
1471.708 128354288 128132984 127874400 127543552 127146656 126703272
1477.494 126400712 126181216 125887168 125472280 125065344 124861912
1483.279 124798184 124701456 124503720 124207824 123711832 123354992
1489.065 123246744 123271000 123326784 123390272 123230688 122857528
1494.850 122547952 122477992 122455064 122243760 122001552 121883312
1500.635 121820664 121641872 121405624 121224184 121109336 121019584
1506.421 120908824 120736008 120464320 120187880 120001048 119936880
1512.206 119870360 119752872 119597976 119435312 119252584 118961704
1517.992 118578248 118366000 118311144 118233816 117971848 117747984
1523.777 117841848 118010216 117918504 117529800 117269152 117194968
1529.562 117099144 116899904 116670712 116483048 116334032 116202072
1535.348 116085568 116002904 115896592 115829416 115843288 115808152
1541.133 115631912 115423800 115582456 115955824 116034000 115765344
1546.919 115647960 116134872 116573840 116539976 116334360 116345056
1552.704 116574552 116666824 116629552 116495632 116234840 115910208
1558.489 115549024 115210936 114961136 114831104 114859752 115039208
1564.275 115123840 115114584 115082384 115052184 115100048 115356008
1570.060 115613504 115589040 115185072 114901688 114806784 114789784
1575.846 114779520 114811536 114961376 115176696 115445224 115722656
1581.631 115857776 115648440 115504224 115424720 115370120 115346864
1587.416 115341040 115290600 115229800 115253408 115396688 115501040
1593.202 115374352 115335648 115466592 115689736 115913456 116121080
1598.987 116236608 116237392 116239856 116402808 116565952 116694008
1604.773 116665720 116348336 115901456 115631592 115549680 115689440
1610.558 116000368 116209768 116001856 115933752 116165296 116378664
1616.343 116289672 115997768 115945568 116025400 116006400 115873304
1622.129 115751328 115641288 115450480 115134888 114819552 114715856
1627.914 114807496 114969568 115139016 115207352 115111208 115044568
1633.700 115089088 115136648 115093856 115027768 115136312 115314832
1639.485 115252232 114956776 114795872 114967528 115181200 115465344
1645.270 115679728 115658640 115511752 115423352 115358936 115269224
1651.056 115115824 115134128 115480408 115600304 115354800 115058976
1656.841 115113272 115207888 114908912 114404712 114117136 114104128
1662.627 114065536 113987136 113788624 113418680 112998928 112705064
1668.412 112459984 112145656 111809360 111665208 111702952 111487280
1674.197 111010624 110504640 110164272 109858288 109491872 109174240
1679.983 108923048 108695776 108536888 108427928 108226400 107911856
1685.768 107634000 107659264 107548936 107123832 106674256 106469824
1691.554 106352640 106085536 105763672 105550624 105502272 105373072
1697.339 105098184 104819584 104623400 104461776 104248888 104009544
1703.124 103825552 103738696 103643576 103456760 103344384 103271080
1708.910 103120096 102844248 102639784 102599704 102516672 102294704
1714.695 102070504 102137792 102406872 102407328 102078640 101785384
1720.481 101723608 101583096 101314768 101082528 101010832 100997720
1726.266 100786904 100489912 100438320 100700744 100688456 100378824
1732.051 100234104 100332648 100357264 100006328 99649904 99545440 99475144
1738.801 99198760 98771768 98552176 98518456 98465680 98309408 98109384
1745.551 97832224 97654648 97656744 97701936 97596728 97479896 97525216
1752.300 97632832 97600984 97426400 97241624 97044552 96890888 96818856
1759.050 96695432 96484872 96253640 96014176 95747416 95438632 95124016
1765.800 94808184 94506272 94330040 94367536 94365720 94307480 94163456
1772.549 93909704 93669536 93559416 93575208 93656808 93686696 93409304
1779.299 92948136 92634232 92499592 92393232 92310944 92233672 92131848
1786.048 92041688 92060792 91992888 91598144 91176376 90929368 90781416
1792.798 90677944 90597160 90445496 90225168 90002584 89797128 89606888
1799.548 89453888 89414344 89637936 89808080 89622392 89235224 88787008
1806.297 88305984 88033696 87952512 87915312 87893056 87833824 87637240
1813.047 87374304 87114328 86871232 86517416 86259464 86352968 86453720
1819.797 86268528 85875168 85547552 85295296 85231256 85387912 85346072
1826.546 84997824 84689408 84516856 84394384 84170848 84018680 84126400
1833.296 84167752 83863408 83378432 83191696 83189264 83140520 83005984
1840.046 82764952 82384400 82087024 81938800 81827944 81601560 81505688
1846.795 81601560 81689680 81607944 81487240 81528784 81576128 81392704
1853.545 81009296 80615624 80270352 80099720 80095616 80020352 79802472
1860.294 79612848 79457480 79345920 79327768 79313200 79302320 79270224
1867.044 79125208 78883464 78679560 78520144 78389288 78291256 78251400
1873.794 78286536 78350080 78421328 78465104 78446736 78357544 78234952
1880.543 78100304 77912472 77756224 77845968 77908312 77571872 77000480
1887.293 76947232 77248984 77321456 77082664 76879152 76740768 76639408
1894.043 76568168 76512872 76509352 76505176 76447944 76376336 76323040
1900.792 76250272 76083760 75939944 75976992 76137248 76242448 76278176
1907.542 76201032 75999632 75798680 75638944 75672928 75922904 76108920
1914.292 76000016 75833048 75721016 75567624 75320912 75127512 75284984
1921.041 75461472 75217440 74781808 74519568 74454832 74709216 75135992
1927.791 75285464 75043792 74972536 75045312 75085160 75054296 75049576
1934.540 75167080 75144600 74831272 74548168 74711496 74946672 74959928
1941.290 74869680 74843776 74846000 74807544 74724320 74627048 74548832
1948.040 74602280 74760672 74858144 74811528 74675696 74459576 74355832
1954.789 74415584 74501616 74569680 74496952 74238544 73994784 73954824
1961.539 73957200 73910672 73811032 73620736 73434664 73510360 73661720
1968.289 73630224 73464016 73350736 73271928 73054232 72677176 72401384
1975.038 72348064 72327152 72343272 72229056 71642520 71337632 71565712
1981.788 71728736 71608776 71431008 71340920 71203480 70978728 70710184
1988.537 70386744 70106864 69963096 69887296 69815072 69682672 69316688
1995.287 68866152 68658112 68700456 68680384 68552488 68294144 67929320
2002.037 67627128 67388248 67249808 67223544 67205176 67141472 66943012
2008.786 66579816 66243396 66120452 66027880 65830836 65555500 65177160
2015.536 64860120 65002728 65162524 64806744 64216736 63892492 63744140
2022.286 63597832 63421120 63219568 62997180 62816120 62685576 62554112
2029.035 62384972 62105072 61715796 61362476 61106604 61033376 61155012
2035.785 61182012 61079644 60794300 60001788 59516656 59507544 59593488
2042.535 59531884 59414948 59217552 59007488 58881420 58755116 58463616
2049.284 58163348 57952904 57790728 57623724 57440724 57212596 56953016
2056.035 56714112 56497420 56301556 56132892 55990600 55853716 55467480
2062.785 54927840 54619348 54694720 54687280 54567352 54446760 54334576
2069.536 54160112 53938452 53602568 53152484 52792016 52583720 52445152
2076.286 52378460 52269764 52071196 51898596 51821484 51705372 51480556
2083.037 51250224 51093452 50917360 50744112 50537748 50285936 50007980
2089.787 49603992 49278352 49234264 49285904 49194872 49023952 48892064
2096.538 48771928 48529616 48238168 48003164 47855644 47738556 47634560
2103.288 47573048 47454968 47168556 46807028 46696080 46748716 46636124
2110.039 46328752 46145376 46095188 46123056 46161676 46052540 45762192
2116.789 45564088 45550276 45354400 44942800 44719976 44678856 44574776
2123.540 44268972 44184288 44292484 44376936 44354368 44146468 43805368
2130.290 43585620 43536928 43449556 43232256 42978072 42746504 42585668
2137.041 42550000 42544132 42540620 42452700 42082772 41805008 41820968
2143.791 41843896 41629332 41452232 41546828 41531620 41367052 41195940
2150.542 41192740 41162648 40952232 40647496 40301832 40087200 40173132
2157.292 40338100 40402016 40314684 40010408 39757924 39686268 39720928
2164.043 39858124 39831056 39527588 39178288 39067876 39050028 38982224
2170.793 38909220 38959848 39015904 38915988 38760792 38577920 38430180
2177.544 38533748 38639116 38500316 38265736 38208368 38214812 38178932
2184.294 38070608 37871076 37653584 37518844 37446812 37348292 37245404
2191.045 37230336 37256416 37303148 37326760 37154544 36953096 36928416
2197.795 36977556 36839740 36652732 36579520 36548420 36416848 36297624
2204.546 36388576 36503516 36422152 36281532 36211572 36181400 36151632
2211.296 36103776 36128304 36139416 36030456 35885988 35887044 35849972
2218.047 35537480 35213984 35286020 35441792 35289380 35104228 35111852
2224.797 35174800 35119000 34965804 34777664 34632744 34683668 34780232
2231.548 34833532 34860264 34868404 34784860 34525552 34264532 34344652
2238.298 34423188 34199068 34025676 34338396 34579016 34247372 33934536
2245.049 33987316 34092288 33895864 33712684 33691212 33692856 33550350
2251.799 33466702 33503016 33568056 33595668 33588844 33516784 33514920
2258.550 33853188 33917756 33604912 33257540 32956274 32888684 33127872
2265.300 33249906 33151306 33039096 32953406 33030716 33253180 33332034
2272.051 33131838 32951068 32844012 32740194 32596586 32563400 32616654
2278.801 32611426 32486816 32422720 32439352 32467532 32451648 32471460
2285.552 32504764 32515598 32495850 32307132 32024674 31950994 32036210
2292.302 32129532 32191094 32193830 32147396 31989990 31801304 31801700
2299.052 31856992 31759176 31610314 31727664 31885868 31829682 31663212
2305.803 31465472 31276984 31096548 31028760 31233426 31434490 31457418
2312.553 31467910 31556324 31635404 31584662 31463528 31285978 31165960
2319.304 31228028 31297080 31343296 31400494 31399094 31621728 32073432
2326.054 32397120 32379702 32483680 32649732 32474478 31771838 31317786
2332.805 31077234 30970624 30985352 30928998 30853986 30931396 31055384
2339.555 30932782 30689154 30661370 30739480 30674234 30550284 30533292
2346.306 30535852 30439240 30351410 30451272 30528500 30489202 30437250
2353.056 30512784 30507400 30334686 30154528 30110282 30117670 30162278
2359.807 30188348 30141970 30066730 29976162 30017124 30286158 30323386
2366.557 30172172 30048902 29999494 29897512 29789358 29895452 30094776
2373.308 29877642 29516510 29660162 29965814 29896802 29702390 29679480
2380.058 29729502 29830996 29912698 29913212 29848368 29682254 29590148
2386.809 29775338 29812342 29587802 29511982 29766046 29860630 29754270
2393.559 29634806 29561596 29480210 29396124 29314884 29236384 29334002
2400.310 29498630 29528698 29451288 29227380 29030664 29070032 29191230
2407.060 29215710 29176416 29071218 28987906 29024112 29084112 29149396
2413.811 29120318 28819860 28785220 29031634 29187976 29113992 29018360
2420.561 28924762 28902380 28950858 28897024 28790710 28798400 28858416
2427.312 28834146 28791428 28807636 28820774 28821232 28783108 28667968
2434.062 28582672 28574606 28594158 28627588 28659786 28679026 28750598
2440.813 28872262 28913796 28866584 28844880 28846570 28762214 28641568
2447.563 28702270 28819236 28650910 28388480 28214316 28124124 28125034
2454.314 28192582 28315570 28440604 28582266 28653718 28615250 28475266
2461.064 28245870 28216268 28380804 28403852 28288610 28386506 28571100
2467.815 28502468 28307296 28260244 28285706 28345166 28387870 28374404
2474.565 28289020 28079406 27990576 28209784 28318966 28282296 28262948
2481.316 28286866 28253994 28176062 28166456 28211050 28190756 28138848
2488.066 28070852 28018896 28119626 28211292 28221514 28194056 28118316
2494.817 28054352 28030872 28029242 28035964 27965540 27842692 27868348
2501.567 28015622 28048600 28022036 28082070 28176632 28254324 28220530
2508.318 27980060 27728360 27601870 27618844 27811340 27880950 27752774
2515.068 27672840 27662384 27713418 27800732 27746924 27625878 27608640
2521.819 27626050 27557200 27525824 27583448 27644574 27679368 27670626
2528.569 27640882 27562536 27411190 27462826 27713566 27879804 27944070
2535.320 27740900 27490316 27632440 27858740 27731838 27635938 27854886
2542.070 27966522 27811060 27773908 27998258 28022114 27865600 27957776
2548.821 28256338 28200048 27994874 28091738 28223120 28018362 27829278
2555.571 27890802 27962534 27838074 27728428 27663284 27687040 27812174
2562.322 27673786 27412836 27471308 27663450 27657254 27550274 27467184
2569.072 27433386 27455352 27445514 27398108 27354908 27324304 27369980
2575.823 27458564 27414240 27275266 27234260 27280872 27441168 27611514
2582.573 27639118 27642682 27674700 27597892 27335730 27233042 27290258
2589.323 27233478 27100714 27079400 27137600 27216678 27237240 27048798
2596.074 26921716 27055112 27147668 27115292 27054786 26987890 26888964
2602.824 26814108 26927822 27121796 27283718 27352844 27288556 27172938
2609.575 26966830 26923974 27064036 27128918 27024894 26980456 26996070
2616.325 27081540 27167562 27003168 26893692 27088928 27220862 26900516
2623.076 26738114 26817684 26914202 26989996 27005728 26995120 27062454
2629.826 27131254 27040914 26949546 26987908 27011932 26981388 26906124
2636.577 26784754 26672608 26559278 26392756 26242612 26350342 26474058
2643.327 26400836 26351124 26583472 26665216 26559156 26499000 26542380
2650.078 26610798 26687558 26759446 26793276 26683764 26614646 26691474
2656.828 26735386 26676716 26630234 26614972 26726084 26900214 26875604
2663.579 26765194 26705410 26687998 26747938 26759704 26548292 26470984
2670.329 26522840 26619656 26717148 26611416 26422396 26299610 26273522
2677.080 26504428 26542182 26276252 26215472 26403928 26493634 26505828
2683.830 26617550 26730106 26656594 26530308 26397058 26380920 26477842
2690.581 26502774 26417530 26506208 26677618 26782532 26776484 26467038
2697.331 26263068 26329886 26423664 26445388 26454354 26446182 26444354
2704.082 26481012 26626040 26743250 26662378 26611056 26708288 26697232
2710.832 26450366 26303054 26252120 26388706 26575474 26625882 26592202
2717.583 26483172 26447992 26587668 26664312 26654406 26546512 26422808
2724.333 26490906 26600962 26614056 26600266 26624192 26567182 26372384
2731.084 26327212 26380480 26466816 26561166 26689744 26720838 26585190
2737.834 26416598 26286030 26159906 26078254 26129602 26262958 26556524
2744.585 26758648 26627462 26484528 26396268 26419144 26555558 26457202
2751.335 26253464 26173542 26143252 26072848 25942672 25741428 25903076
2758.086 26371738 26375628 26084244 26044364 26044616 25863558 25743284
2764.836 25832724 25947712 26081246 26240808 26395054 26402670 26418934
2771.587 26565820 26622580 26462708 26417446 26502474 26356524 26086480
2778.337 25954000 25869996 25786542 25828296 26000928 26021772 25834372
2785.088 25826380 25900686 25862186 25807798 25906024 25919956 25770420
2791.838 25777838 25905106 25828040 25648208 25585410 25620932 25736828
2798.589 25839600 25872474 25736738 25547036 25631362 25843152 25941012
2805.339 25952128 25881000 25885324 25956726 25977816 25943006 25791372
2812.090 25736136 25909994 25997660 25798406 25710422 25781284 26091022
2818.840 26452234 26490418 26408280 26208810 26134054 26190524 26168622
2825.591 26083686 26224054 26414868 26475568 26532598 26672938 26807398
2832.341 26898298 26781592 26591584 26610742 26688998 26738040 26782620
2839.092 26838232 27244714 27907312 28148056 28217646 28328382 28686392
2845.842 29369906 29739414 29623862 29664602 29815134 29989530 30143392
2852.593 30153962 30289620 30588810 30657758 30617010 30913712 31297982
2859.343 31738910 31940766 31902392 32156824 32698812 32951986 33156738
2866.094 33601836 34140484 34679156 35020384 35097508 35141984 35155080
2872.844 35093612 35071552 35336328 35323524 35023912 35046312 35295388
2879.594 35306712 35376864 35958296 36040868 35595964 35430424 35578940
2886.345 35686916 35810944 36056668 36192800 36152248 36116548 36140220
2893.095 36304812 36484560 36564400 36745568 37260608 37459160 37381548
2899.846 37528728 37730788 37637868 37673204 38158884 38386308 38416168
2906.596 38624692 38915428 38965492 39261356 40078908 40650348 40911380
2913.347 41022636 41121936 41490060 41923840 42300560 42644984 42942700
2920.097 43121948 43266652 43279388 43496804 43977544 44581280 45273344
2926.848 45609140 45623304 45470672 45340252 45361132 45552724 45825188
2933.598 45667104 45345864 45195920 45136836 45125380 45033944 44872048
2940.349 44760708 44602888 44217364 43740492 43203340 42952156 42803708
2947.099 42167996 41435136 41164952 40837232 40312660 40153868 40282656
2953.850 40441836 40580952 40590596 40511012 40310272 39883276 39418536
2960.600 39390296 39421996 39172092 39267464 39615368 39408316 38921892
2967.351 38869176 38789412 38444664 38528760 38895152 38858360 38620260
2974.101 38288948 37994528 37771144 37757164 37875256 37708252 37551900
2980.852 37819408 37675976 37161104 36904748 36840776 36742848 36583760
2987.602 36310912 36348528 36574320 36418032 36097188 35893856 35649776
2994.353 35360648 35261388 35272412 35058732 34804256 34782840 34800764
3001.103 34852516 35084316 35244008 34856916 34542020 34791052 34657380
3007.854 34369908 34692980 35059120 34731920 34459516 34508048 34631276
3014.604 34733208 34646704 34596104 34755060 34889572 34979492 35014024
3021.355 35079648 35292092 35281224 34822232 34836916 35108432 35182572
3028.105 35290796 35573204 35613180 35371276 35656728 35913632 35642284
3034.856 35635452 36008212 36289104 36438556 36312396 36418564 36951604
3041.606 37486156 37904268 37931448 37852292 37776800 37932656 38304320
3048.357 38830520 39301900 39265316 39152400 39084108 39254280 39553044
3055.107 39826808 40025336 40051768 40222588 40585648 40890408 41119804
3061.858 41223856 41484376 41975836 42239788 42242216 41794384 41779592
3068.608 42350712 42661964 42696516 42593516 42461620 42305724 42271812
3075.359 42394288 42719420 43081260 43234456 43255672 43165900 43543012
3082.109 43968092 43887672 43886996 44353280 44439028 44346224 44915224
3088.860 45495084 45857732 45989656 46007060 46484180 46804684 46230480
3095.610 46420488 47245692 47247032 46935988 47189668 47805304 48702580
3102.361 48912288 48740232 48636520 48869952 49537604 49880932 50083144
3109.111 50486472 51137944 51972780 52246424 52140092 52133812 52386488
3115.862 53104780 53268512 53072392 53220784 53582652 54041168 53940324
3122.612 53338520 54265468 55429308 55827996 56210364 56673476 56856364
3129.363 57010100 57340660 57670288 57938332 58486828 59031952 59143432
3136.113 59168212 59091808 59967212 61044392 61276720 61364024 61540168
3142.864 61805888 62239308 63104748 63312288 62492268 62629668 63434960
3149.614 64053160 64527968 64821880 65050600 65283704 65453344 66012248
3156.365 66974556 66890300 66222516 67176352 68211232 68505248 68679032
3163.115 68800384 69080136 69272712 69343728 69005672 68594200 69479056
3169.865 70224352 70253384 70535088 71058432 71849728 72399496 72095456
3176.616 72770272 73966232 74215072 74131408 74029672 74550592 75481832
3183.366 76118392 76708752 77279632 77574528 77595520 77486592 77249856
3190.117 76836096 77145104 77857448 78535824 78986064 79177440 78932960
3196.867 78726496 79326464 79641632 79333536 79639840 80312856 81202056
3203.618 81796192 82022184 82438984 82693496 82147264 82357736 83641144
3210.368 84216360 84155512 83528912 83571488 84155120 84091032 84063240
3217.119 84959000 85301912 85125992 85585016 85981128 86079232 86604080
3223.869 87368080 87502920 87703056 88925416 89083592 88569288 88191464
3230.620 88190920 88540888 89132128 89548976 89154856 89477320 90832096
3237.370 90831704 90562024 91154456 91831840 92329376 92139552 92003968
3244.121 92664792 93227656 93679488 94425968 94519840 93808816 94013168
3250.871 94810160 94935176 95045296 95690048 96709144 97776736 98342040
3257.622 98289056 98051608 98602592 99209232 99191864 99392144 99931840
3264.372 100461032 101052896 101792048 102779880 103552224 103083376
3270.158 102940808 103744264 104234896 104611744 105673720 106157504
3275.945 106281984 107267712 107907616 107583216 108504464 110526432
3281.731 110369032 110213784 111035680 111010240 111208616 112621952
3287.517 113913672 114757032 114119848 113985352 117238720 117894288
3293.303 116336544 116698336 117477208 118122376 119484960 121087536
3299.089 122143968 122391976
##END=
##TITLE=Sample3
##JCAMP-DX=5.01  $$ Nicolet v. 1
##DATATYPE=RAMAN SPECTRUM
##ORIGIN=TFS
##OWNER=Nicolet
##LONGDATE=2018/05/18
##TIME=14:17:57
##SPECTROMETER/DATA SYSTEM=DXR SmartRaman
##DATA PROCESSING=
Subtraction or Addition
Multiplied by a scalar
Wavelength->Wavenumber
Truncated
##COMMENTS=
Number of sample scans: 30
Collection length: 104.00 sec
Number of background scans: 512
Raman laser frequency: 12817.84 cm-1
Number of rejected sample scans: 0
Number of rejected background scans: 0
##XUNITS=RAMAN SHIFT(1/CM)
##YUNITS=RAMAN INTENSITY
##FIRSTX=50.428230
##LASTX=3299.895020
##FIRSTY=2333.356201
##MAXX=3299.895020
##MINX=50.428230
##MAXY=2333.356201
##MINY=224.875168
##XFACTOR=1.000000
##YFACTOR=1.000000E-005
##NPOINTS=3371
##DELTAX=0.964233
##ZPD=0
##XYDATA=(X++(Y..Y))
50.428 233335616 229499664 226365264 223584720 221407024 220104704 219386336
57.178 218497120 216968528 214715872 211993456 208486672 204629120 201040784
63.927 197878800 195212256 192922944 191117680 189596944 188237520 187007552
70.677 185643680 183986272 182157024 180171040 177850560 175244864 172827152
77.427 170820272 169043376 167307488 165723760 164222400 162596656 160782704
84.176 158975984 157229248 155465056 153848176 152617856 151847984 150953488
90.926 149690384 148233600 146756912 145307344 143851584 142345696 140671184
97.676 139042832 137623760 136466064 135528320 134763952 134240960 133701696
104.425 133154640 132569736 131809400 130651720 129021896 127491784
110.211 126150232 124963480 123952856 123186856 122605968 122017784
115.996 121376280 120764720 120228048 119741544 119228344 118612936
121.782 117876296 117164976 116558224 115957528 115271616 114423544
127.567 113484960 112741784 112375560 112107632 111758840 111293784
133.352 110798672 110390432 110105664 109810096 109547544 109268944
139.138 108903080 108363208 107659360 106987672 106406200 105927744
144.923 105553672 105263088 105001744 104699216 104307168 103943432
150.709 103776456 103700936 103560624 103246456 102770168 102268568
156.494 101715016 101193552 100729304 100310672 99940304 99648040 99463800
163.244 99267120 99025712 98760960 98484288 98186848 97862608 97518504
169.993 97161488 96774616 96362256 95929712 95493368 95062608 94651128
176.743 94314744 94111880 93965568 93779208 93457560 93039848 92652864
183.492 92360920 92125656 91881784 91608160 91312896 90996592 90647184
190.242 90253176 89852072 89443504 88973328 88378976 87756600 87196528
196.992 86694312 86249160 85886512 85623336 85326584 84921944 84470480
203.741 84116880 83967496 83997024 83875144 83538560 83142576 82761240
210.491 82400112 82050800 81691800 81244792 80888296 80691712 80552064
217.241 80356032 80055960 79678616 79342352 79149656 78939120 78625744
223.990 78232296 77841224 77518976 77246096 76993080 76807016 76626864
230.740 76415320 76159744 75886848 75662624 75512040 75354016 75204856
237.490 75042120 74829520 74524904 74137400 73789768 73512104 73277944
244.239 73052608 72829456 72606976 72377456 72140200 71943424 71853632
250.989 71806384 71697848 71476248 71211984 70979384 70775408 70627608
257.738 70587136 70648672 70616216 70396440 70073928 69790336 69607504
264.488 69526576 69488256 69490824 69449088 69333064 69155120 68945608
271.238 68728208 68491624 68321848 68251584 68203200 68126640 68010072
277.987 67884280 67812760 67848872 67843264 67764352 67641520 67510608
284.737 67391488 67268760 67094892 66841772 66641472 66569548 66597700
291.487 66613752 66516340 66332952 66217976 66278072 66427868 66464728
298.236 66274964 66079572 65987780 65993364 66061096 66182448 66355684
304.986 66425612 66318244 66177800 66099736 66102516 66140784 66134400
311.736 66004048 65890624 65850276 65814332 65721844 65549376 65383968
318.485 65407972 65712676 65975728 66004356 65859868 65737396 65820312
325.235 66025908 66108520 66001332 65818132 65685576 65650280 65667540
331.984 65744860 65868520 66002968 66116832 66185792 66160484 65918156
338.734 65755876 65768688 65899512 66037824 66097516 66070784 66087068
345.484 66210768 66332360 66408852 66451136 66504040 66597240 66722992
352.233 66853296 66969916 67026440 67034808 67053804 67044196 66946540
358.983 66796132 66713220 66760108 66939500 67068000 67123672 67157072
365.733 67175888 67194680 67242416 67342496 67488384 67610392 67706432
372.482 67784344 67867536 67959336 68042728 68095680 68104144 68063112
379.232 67960384 67840168 67813584 67989448 68208880 68357272 68438664
385.981 68510072 68600400 68681920 68735648 68783200 68813296 68836440
392.731 68871112 68917408 68961304 68996088 69007992 68925920 68823096
399.481 68799152 68962376 69178176 69299992 69313968 69293008 69269904
406.230 69241864 69208936 69226456 69303728 69430984 69587112 69742176
412.980 69848592 69866520 69931240 70164192 70356096 70387584 70260896
419.730 70130496 70112048 70176072 70197584 70090976 69899912 69818192
426.479 69994264 70212016 70380864 70503096 70610616 70719352 70802616
433.229 70783664 70647632 70523024 70426280 70359936 70341752 70410664
439.979 70506704 70503000 70390560 70287864 70309272 70495632 70680960
446.728 70789384 70825936 70841328 70879656 70923904 70879504 70663816
453.478 70527896 70525696 70586288 70649832 70715072 70766880 70757880
460.227 70684176 70647600 70746384 71000672 71094424 70857864 70578824
466.977 70428592 70408408 70408120 70312688 70126200 70027792 70036288
473.727 70097048 70171528 70258496 70300840 70255944 70163984 70096144
480.476 70078168 70085808 70054784 69878744 69766432 69824064 69945888
487.226 69999672 69910928 69762968 69682488 69660824 69631816 69572544
493.976 69460776 69300592 69078256 68893696 68793368 68763456 68766336
500.725 68797152 68865512 68845936 68745144 68614864 68419080 68133952
507.475 67890976 67794168 67788352 67793880 67796776 67768120 67663728
514.225 67443056 67199944 66915916 66671496 66529888 66505700 66485692
520.974 66346272 66097332 65845168 65630772 65476984 65422992 65614128
527.724 65703076 65506420 65148968 64860932 64824696 64957264 64946736
534.473 64735412 64537920 64471764 64497332 64449400 64275952 64088964
541.223 63963812 63891548 63816700 63680256 63477472 63321696 63247124
547.973 63190752 63094392 62941548 62807488 62739704 62712292 62716620
554.722 62754876 62776556 62691668 62434992 62245152 62221416 62195936
561.472 62045296 61725556 61416820 61264356 61222980 61159264 61019836
568.222 60861192 60807612 60964880 61017040 60846928 60583356 60377320
574.971 60311548 60285468 60195012 60057244 59957872 59945512 59985008
581.721 59926692 59648476 59434328 59359400 59372948 59386736 59320532
588.471 59232288 59231976 59313824 59360052 59297516 59133192 59014800
595.220 58948212 58889772 58871704 58874916 58837224 58679352 58500800
601.970 58446400 58506408 58557032 58503516 58338060 58199388 58187968
608.719 58158900 57996344 57715868 57492500 57438240 57482056 57543092
615.469 57623852 57732460 57874916 58062372 58203624 58247292 58252416
622.219 58291948 58378516 58364032 58074760 57697368 57455312 57372528
628.968 57369696 57380488 57417052 57413836 57320204 57205656 57143156
635.718 57166120 57187868 57174420 57137836 57074208 56970936 56846632
642.468 56739808 56679064 56718048 56921532 57138500 57162492 56884980
649.217 56619848 56456244 56361684 56305896 56266920 56219316 56151360
655.967 56063464 55948912 55817928 55720820 55692928 55779048 55792524
662.716 55658540 55528148 55534052 55702380 55850744 55828508 55688800
669.466 55553972 55464336 55418880 55409564 55452196 55442180 55331496
676.216 55237724 55253944 55405560 55495820 55390260 55197228 55061908
682.965 55045000 55109760 55190972 55262072 55273860 55180944 55063080
689.715 55050660 55303148 55454992 55385552 55253236 55185028 55223924
696.465 55294908 55319936 55318428 55347796 55404644 55435840 55399904
703.214 55304552 55214008 55117796 55042064 54984912 54934816 54930988
709.964 55017088 55102564 55116584 55065132 54997316 54923084 54844728
716.714 54814300 54832372 54860512 54886944 54934776 54945592 54851524
723.463 54750092 54693056 54678984 54678004 54676564 54668952 54668872
730.213 54677740 54668604 54598964 54474420 54390300 54370136 54345276
736.962 54239832 54023596 54002248 54353716 54693712 54860164 54873152
743.712 54858472 54886572 54879572 54726116 54473040 54291228 54311512
750.462 54479296 54570280 54560900 54531464 54533984 54554540 54539568
757.211 54475752 54415468 54388696 54386324 54373268 54294256 54214032
763.961 54191864 54221296 54295576 54442468 54592988 54524440 54206764
770.711 53978932 53940144 54013116 54073268 54196684 54265388 54201544
777.460 54114568 54111408 54245708 54365376 54430836 54459448 54447888
784.210 54387556 54299556 54171272 54017536 53969060 54068696 54228032
790.960 54346564 54425496 54413568 54216896 54027112 53998492 54136028
797.709 54219740 54141716 54065376 54149864 54384412 54583204 54528584
804.459 54353972 54309172 54391820 54454048 54382416 54210512 54109416
811.208 54067376 54056184 54102068 54199684 54256336 54268940 54222992
817.958 54026324 53804724 53739168 53961952 54190312 54311372 54348280
824.708 54332416 54269676 54228944 54329896 54512964 54585872 54505432
831.457 54351508 54225036 54126164 54020208 53888800 53793232 53793196
838.207 53917316 53965704 53864116 53768548 53791296 53938080 54070684
844.957 54122496 54132684 54107164 54060584 54038420 54087132 54197296
851.706 54377984 54601696 54742000 54714436 54571668 54476428 54445052
858.456 54415968 54372876 54326368 54280596 54189984 54184832 54333196
865.206 54514296 54624560 54630452 54646972 54686444 54761352 54886964
871.955 55064392 55249932 55413124 55559248 55698692 55833728 55966864
878.705 56112416 56274116 56419112 56542348 56705988 56944384 57212628
885.454 57400252 57508288 57640092 57852868 58101976 58280696 58385584
892.204 58406456 58322448 58220216 58145104 58056212 58018000 58107592
898.954 58210420 58246624 58197984 58107416 57947620 57787360 57734760
905.703 57786064 57830476 57747692 57610368 57565784 57596204 57597004
912.453 57499280 57376904 57424324 57639764 57810460 57861848 57827356
919.203 57777400 57710960 57660048 57648248 57633760 57559760 57364392
925.952 57258040 57312164 57350640 57271552 57084908 56953948 56936024
932.702 56946308 56952056 56936028 56882448 56758440 56646684 56592552
939.451 56568080 56540764 56508312 56447632 56335860 56206904 56088740
946.201 55971892 55866376 55797076 55737720 55651240 55563432 55495308
952.951 55459204 55446088 55359096 55152028 54945416 54828416 54800544
959.700 54779260 54758376 54736296 54723608 54674464 54516084 54172376
966.450 53928888 53874516 53883588 53813420 53589404 53394096 53256624
973.200 53139672 53059528 53022768 52954896 52760884 52584956 52509320
979.949 52505156 52504076 52499524 52454772 52334392 52185316 52062468
986.699 51981536 51953284 52013336 52094740 52114360 52061676 51994280
993.449 51933692 51893004 51865700 51883692 52055536 52534212 53122216
1000.198 53474084 53609448 53655672 53666460 53589040 53288216 52806188
1006.948 52391988 52097188 51846376 51527080 51149756 50889392 50755980
1013.697 50698140 50713352 50782436 50729680 50528168 50347600 50243248
1020.447 50204152 50196608 50215004 50266188 50371480 50440352 50371648
1027.197 50116928 50014040 50165604 50328380 50317456 50136112 50066932
1033.946 50181208 50240288 50153516 49996792 49906236 49872484 49867804
1040.696 49888136 49893300 49888920 49920396 49900688 49742560 49612592
1047.446 49602296 49695460 49764840 49801236 49812776 49775432 49739156
1054.195 49777536 49975020 50108144 50108776 50062712 50059260 50123540
1060.945 50160972 50143532 50122088 50134324 50162512 50144008 50007176
1067.695 49906556 49927856 50009132 50042928 49941280 49907680 50054224
1074.444 50248696 50391324 50486268 50512944 50375984 50253936 50233148
1081.194 50289052 50339236 50365092 50369452 50347720 50323412 50318412
1087.943 50317056 50311940 50285632 50227300 50162056 50107844 50065224
1094.693 49992156 49969828 50081428 50260288 50359640 50280720 50203668
1101.443 50153384 50125476 50121744 50150844 50171724 50226168 50230212
1108.192 50092528 49859756 49754000 49921628 50055436 50008868 49880264
1114.942 49841364 49976692 50115780 50264864 50400464 50501588 50580208
1121.692 50659036 50755532 50838228 50858420 50823944 50820128 50951184
1128.441 50986216 50839556 50654552 50569552 50620116 50574376 50366612
1135.191 50188744 50143000 50201420 50215172 50153828 50173000 50335260
1141.941 50559232 50719856 50805196 50855772 50832652 50864332 51085240
1148.690 51460008 51688768 51753224 51809508 51911424 52031212 52150328
1155.440 52274028 52287792 52164612 52046692 52095228 52239564 52279188
1162.189 52225624 52091644 51838744 51618304 51696208 51963860 52197032
1168.939 52355348 52457380 52485852 52490288 52536340 52605928 52653736
1175.689 52682764 52698308 52677624 52648308 52623180 52581248 52567536
1182.438 52698912 52851672 52912016 52882292 52858056 52906960 52955360
1189.188 52980804 53015916 53070760 53143364 53230176 53323804 53465888
1195.938 53699804 54003972 54183336 54168232 54199452 54333252 54498012
1202.687 54616328 54700252 54770540 54824492 54920996 55106976 55332600
1209.437 55407612 55339356 55241156 55146300 55089488 55099364 55157580
1216.187 55258180 55392364 55517540 55632820 55735548 55764068 55760872
1222.936 55835704 56048280 56275776 56434076 56554664 56648796 56712884
1229.686 56778200 56858284 56952368 57119404 57306652 57403224 57275940
1236.435 57270728 57419496 57602492 57781060 57956444 58094780 58203072
1243.185 58266968 58266064 58232716 58235980 58276844 58258692 58180748
1249.935 58124256 58129072 58175008 58264172 58381568 58479924 58550264
1256.684 58601288 58586180 58585960 58718220 58952876 59156360 59291728
1263.434 59389404 59498896 59570924 59508580 59214080 59053864 59174080
1270.184 59350068 59450716 59486768 59557148 59652892 59692268 59671088
1276.933 59663060 59726600 59844164 59983252 60125648 60225856 60274456
1283.683 60303956 60274396 60242876 60389300 60745168 61028816 60987432
1290.432 60878412 60870952 60945484 61025208 61033812 61096800 61268688
1297.182 61456780 61614964 61752320 61932008 62165736 62336084 62391972
1303.932 62418456 62535960 62732280 63010808 63348268 63597692 63659028
1310.681 63656964 63722600 63840020 63932964 63951392 64028072 64312452
1317.431 64624524 64818548 64892048 64973772 65086488 65194524 65311168
1324.181 65447680 65595760 65753516 65981844 66293416 66585192 66802320
1330.930 66972320 67110136 67239264 67432632 67709048 68006328 68198024
1337.680 68408536 68774808 69184128 69499488 69729576 70018560 70387680
1344.430 70742304 71001192 71177304 71342440 71486528 71677856 71950072
1351.179 72248256 72429984 72545336 72705320 72904192 73203024 73706104
1357.929 74206248 74513064 74747984 75055592 75475424 75927432 76389616
1364.678 76843008 77261952 77668728 78136008 78671792 79123384 79488016
1371.428 79904520 80490936 81143664 81748968 82297360 82712392 83016552
1378.178 83490600 84352032 85188800 85728848 86084712 86528208 87113984
1384.927 87830792 88679296 89420792 89871424 90185232 90727680 91455088
1391.677 92244240 93067512 93854856 94475784 95065664 95763256 96526560
1398.427 97209744 97642048 98234040 99050848 99830608 100431832 100907544
1405.176 101403384 101935184 102522792 103137000 103727848 104327128
1410.962 104889856 105315344 105679880 106163064 107037608 107687680
1416.747 108021680 108357096 108829904 109370096 109866784 110320888
1422.532 110775256 111283432 111789896 112183456 112507680 112818688
1428.318 113144152 113506784 113895864 114361464 114892016 115335720
1434.103 115649928 115902872 116221824 116620200 116922864 117034952
1439.889 117171096 117696472 118353512 118812344 119068496 119239808
1445.674 119310304 119287992 119202808 119149352 119175000 119243712
1451.459 119219960 119100376 119005056 118980968 118971168 118899880
1457.245 118811704 118744296 118703768 118690152 118760608 118726536
1463.030 118542368 118298104 118065344 117851376 117608376 117341488
1468.816 117107568 116936832 116767944 116454296 116120984 115816776
1474.601 115533664 115329224 115320304 115230800 114963576 114629456
1480.386 114336856 114086144 113832312 113594424 113312624 112955808
1486.172 112679296 112701392 112721400 112566520 112375344 112317264
1491.957 112373816 112232040 111897424 111546264 111266160 111078112
1497.743 111054992 111086008 111052088 110887040 110597848 110175392
1503.528 109985720 110132728 110313888 110197672 109862784 109581320
1509.313 109406320 109355104 109460168 109490672 109273720 109023080
1515.099 108854624 108739040 108588160 108413248 108222336 107993448
1520.884 107802296 107827720 107834304 107537680 107140128 106914832
1526.670 106944736 106777000 106355568 106016432 105836144 105769840
1532.455 105849784 105950048 105771768 105402968 105182144 105342880
1538.240 105375392 105145128 104920752 104918248 105047464 104977872
1544.026 104758560 104638792 104695912 104791080 104855112 104860864
1549.811 104670224 104468248 104530064 104862744 105003528 104967080
1555.597 104880552 104757352 104633584 104660776 104637648 104311160
1561.382 103802992 103669888 103959304 104079208 103984592 103805272
1567.167 103557840 103398464 103507128 103716712 103828136 103814952
1572.953 103790088 103802976 103801088 103724752 103646104 103688280
1578.738 103780968 103810472 103803808 103851768 104004496 104148264
1584.524 104304824 104313184 104041832 103649184 103411672 103296768
1590.309 103268104 103337536 103432360 103542112 103556264 103411464
1596.094 103294480 103412096 103687208 103936448 104100088 104181888
1601.880 104272928 104331128 104260680 104163024 104021888 103895144
1607.665 104010080 104259240 104266808 104039368 103838536 103772776
1613.451 103694664 103535928 103391752 103317104 103281472 103353480
1619.236 103453624 103392568 103154368 102981384 102965064 102880936
1625.021 102661048 102424048 102367056 102474368 102623888 102767272
1630.807 102833456 102791624 102748544 102778464 102763352 102604416
1636.592 102381992 102265280 102215912 102074176 101846936 101775512
1642.378 102146704 102336680 102266640 102133208 102053744 102010656
1648.163 102004520 101989104 101887576 101654336 101548056 101654136
1653.948 101755392 101838920 101853992 101695000 101420768 101035424
1659.734 100640208 100432792 100444712 100420608 100340640 100239864
1665.519 100149832 100010912 99782688 99534624 99305728 99098160 98912888
1672.269 98726600 98588504 98511528 98406296 98301304 98111352 97708096
1679.019 97290496 96963736 96666960 96291544 95870912 95469864 95107792
1685.768 94890912 95059208 95228128 95331632 95349360 95097968 94682424
1692.518 94592344 94712400 94714048 94453616 94195968 93919040 93693176
1699.267 93589536 93511776 93272632 93007984 92953984 93080792 93078824
1706.017 92847872 92691608 92586200 92520032 92618400 92632328 92107920
1712.767 91583408 91511888 91750576 91790344 91690560 91509992 91240240
1719.516 91066448 91205184 91166208 90845592 90552472 90524656 90612480
1726.266 90581448 90421616 90196232 89942536 89771192 89704904 89590024
1733.016 89377792 89163112 89068544 89019280 88971344 88910544 88825888
1739.765 88722992 88650016 88630680 88612072 88564072 88441368 88221464
1746.515 87995144 87804544 87592392 87191920 86822024 86769248 86892976
1753.265 86875064 86702336 86591264 86526504 86404904 86145896 85903736
1760.014 85799264 85761832 85769248 85775312 85776632 85727400 85439000
1766.764 84975912 84700840 84774856 84680136 84385984 84076136 83880904
1773.513 83711832 83535856 83414008 83286472 83143008 83106472 83103800
1780.263 82906416 82538272 82217408 81957344 81929152 82153336 82336968
1787.013 82285400 82113608 81886776 81696424 81584544 81480120 81265544
1793.762 80988240 80818968 80777040 80669592 80442232 80161368 79853000
1800.512 79576616 79294304 79078800 79071808 79109336 79022320 78833888
1807.262 78762992 78785000 78714584 78519800 78309536 78020048 77714896
1814.011 77456208 77256144 77031904 76902648 77069880 77199360 76993024
1820.761 76544752 76254544 76060192 75802128 75444400 75277896 75374048
1827.510 75374136 75242536 75119688 75096224 75105416 75105792 75023040
1834.260 74814560 74539576 74329624 74174264 74037528 73921648 73773216
1841.010 73571976 73352008 73137768 72982864 72957776 72934312 72815360
1847.759 72659408 72555544 72520184 72572152 72611464 72499824 72258400
1854.509 71964664 71677312 71541176 71555160 71529408 71455896 71335232
1861.259 71145416 70944928 70748024 70605288 70675080 70793232 70740816
1868.008 70552584 70442040 70377704 70262568 70081088 69918464 69786744
1874.758 69711136 69684024 69686712 69755056 69724944 69567488 69418392
1881.508 69376704 69389512 69453232 69426528 69098992 68608936 68587976
1888.257 68886224 68967752 68757536 68573048 68439880 68331344 68239856
1895.007 68230184 68537296 68700880 68406112 68114240 68146728 68275912
1901.756 68128416 67921928 67925656 68084336 68232248 68339792 68278232
1908.506 68046296 67901384 68003432 68001624 67889248 67775992 67691336
1915.256 67588576 67427208 67312328 67323120 67413504 67580128 67680048
1922.005 67443296 67090528 67042604 67233288 67413480 67538760 67644424
1928.755 67783376 67816160 67730312 67551120 67274408 67115992 67192536
1935.505 67257376 67212096 67128992 67032972 67006380 67065632 67152968
1942.254 67250280 67326000 67286952 67177176 67132608 67177288 67194344
1949.004 67212496 67282448 67391928 67420760 67382824 67261728 67058376
1955.754 66894780 66840392 66809168 66800444 66788704 66723244 66648772
1962.503 66703896 66683168 66350744 65927284 65996312 66252696 66249028
1969.253 66037792 65885900 65791516 65718652 65627216 65519548 65454088
1976.002 65314288 65117896 64961684 64871028 64699512 64409528 64151228
1982.752 64019212 63983376 64057776 64039440 63843764 63574072 63310408
1989.502 63103792 62995288 62930060 62848884 62711212 62438948 62149144
1996.251 62143060 62426228 62254576 61687976 61341108 61394416 61314428
2003.001 60981848 60774896 60755848 60713692 60382556 60181844 60235332
2009.751 60201452 59751220 59314672 59280340 59241072 58979884 58655052
2016.500 58476464 58361176 58255920 58115132 57784996 57405052 57283272
2023.250 57313408 57195948 56935540 56668056 56416712 56165020 55871568
2030.000 55625720 55415136 55217104 55051640 54976776 54993700 54880016
2036.749 54603212 54302864 53973500 53826568 53920484 53982032 53809136
2043.499 53535644 53069136 52703936 52686200 52771916 52663780 52446584
2050.249 52155156 51820668 51415364 51059652 51032164 51133964 50961872
2056.999 50597932 50288088 50058912 49953828 49945064 49748764 49421288
2063.750 49190132 49152440 49135864 49108284 48923244 48556796 48326116
2070.500 48387144 48315612 48078116 47825476 47547488 47293296 47068296
2077.251 46868760 46740852 46593720 46316296 46135988 46150432 46158424
2084.001 45886000 45599580 45481056 45357216 44979204 44627220 44553612
2090.752 44566960 44503188 44372176 44184856 43979052 43849044 43736728
2097.502 43392668 42990252 42811372 42814320 42832960 42825928 42701216
2104.253 42449612 42264900 42175444 42106988 42043004 41918348 41724028
2111.003 41542992 41406944 41337752 41289992 41208080 41045512 40859636
2117.754 40708412 40426292 39993892 39849116 39975868 39987996 39682808
2124.504 39517156 39469068 39413860 39292476 39083220 38835968 38732280
2131.255 38816016 38802724 38519868 38307732 38278196 38266868 38140376
2138.005 38017216 37896884 37778124 37650856 37503932 37367928 37308396
2144.756 37332080 37354112 37223988 37078224 37074260 37043568 36698680
2151.506 36457600 36435484 36434656 36282756 36166220 36246980 36352700
2158.257 36288656 36117392 35956412 35820744 35681628 35577248 35594672
2165.007 35532704 35311316 35095264 35142820 35219472 35099956 34902512
2171.758 34756792 34658888 34622136 34611152 34601800 34553508 34370992
2178.508 34188264 34126024 34123984 34104096 34061856 33977244 33849680
2185.259 33715636 33594616 33515610 33493002 33525770 33547480 33494876
2192.009 33390506 33257800 33121274 32995446 32896534 32848834 32844384
2198.760 32887622 32896722 32728030 32531268 32595624 32734976 32673212
2205.510 32519046 32396844 32339984 32415002 32455496 32238180 31918720
2212.260 31899396 31986532 31986444 31926972 31807376 31670242 31551340
2219.011 31483990 31498394 31539932 31579828 31620926 31603922 31556876
2225.761 31525394 31419388 31202926 30993360 30989374 31029586 31001786
2232.512 30974414 31068414 31091696 30895594 30649680 30608032 30624198
2239.262 30597116 30569248 30518726 30492368 30626838 30708066 30582892
2246.013 30426456 30366858 30323984 30296158 30257554 30159452 30077060
2252.763 30022872 30016990 30166152 30171798 29918476 29750582 30115104
2259.514 30184510 29782316 29496564 29639410 29773884 29771572 29687344
2266.264 29543100 29479644 29570098 29612620 29539636 29453440 29414352
2273.015 29383526 29388450 29347882 29189322 29153918 29216868 29224964
2279.765 29117956 29046276 29028344 28996000 28899854 28852566 28848944
2286.516 28983924 29208912 29093186 28741892 28685964 28825830 28807034
2293.266 28645202 28623704 28687796 28679650 28642804 28738608 28812522
2300.017 28600736 28292514 28351132 28500220 28422330 28260424 28149808
2306.767 28106878 28199990 28288950 28181998 28056418 28112714 28186538
2313.518 28180758 28212384 28358136 28438150 28415284 28312466 28058762
2320.268 28001818 28207568 28417942 28440606 28544812 28747390 28979254
2327.019 29296876 29414544 29327738 29052746 28545578 28195618 27977310
2333.769 27821920 27734158 27684348 27679978 27739520 27802102 27785776
2340.520 27700358 27530240 27391254 27477258 27623374 27487006 27309078
2347.270 27302792 27357862 27297016 27255182 27340320 27438740 27435308
2354.021 27400568 27343084 27246774 27094802 26951040 26817602 26782366
2360.771 26986962 27084238 27075126 27053296 27019312 27080816 27199514
2367.522 27158774 26951266 26908878 26958288 26851400 26657598 26657990
2374.272 26745536 26692214 26607428 26681028 26803518 26788764 26756952
2381.023 26823560 26889982 26874384 26806344 26681610 26532220 26340104
2387.773 26327796 26568338 26669800 26422120 26239002 26158506 26168948
2394.524 26280242 26424894 26581750 26648142 26624874 26618744 26603332
2401.274 26531582 26423416 26251678 26123132 26174652 26279266 26279090
2408.025 26230576 26151746 26080936 26047614 26044440 26066976 26078662
2414.775 26060244 26083298 26145548 26115472 25916732 25900866 26028958
2421.526 26025522 25886666 25827146 25832620 25919226 26038230 26129920
2428.276 26186042 26159308 26068542 25865946 25741610 25883148 26013160
2435.027 25994776 25880372 25666894 25597698 25764350 25845062 25798660
2441.777 25730584 25662478 25608514 25581898 25652866 25765134 25783358
2448.528 25746344 25734708 25692712 25526528 25394574 25558070 25696924
2455.278 25645562 25594642 25701940 25717556 25562808 25484530 25555688
2462.029 25551532 25473424 25428512 25412536 25427342 25456872 25436946
2468.779 25407812 25478356 25556850 25590214 25565742 25424244 25309494
2475.530 25254198 25236312 25259364 25214170 25102390 25057326 25092554
2482.280 25155950 25213336 25160090 25043508 25088204 25218458 25313614
2489.031 25348000 25285120 25183050 25068928 25008300 25086806 25110744
2495.781 25058866 25044950 25101548 25019154 24827626 24831992 24999880
2502.531 25002090 24914962 24927096 24984934 24982840 24967532 24959878
2509.282 24982216 25091266 25159006 25156864 25077894 24924522 24911350
2516.032 25029616 25037484 24950460 24898422 24890682 24937222 24972732
2522.783 24834508 24753458 24875590 24997584 25007854 24949112 24849892
2529.533 24728420 24567574 24582534 24760192 24791032 24714578 24638974
2536.284 24606500 24667558 24794378 25041644 25200930 25076768 24989704
2543.034 25050308 25128872 25181892 25188372 25157408 25187214 25257950
2549.785 25187314 25050740 24965916 24926818 24976224 24987136 24898798
2556.535 24863122 25005534 25075202 25057232 25021020 24975022 24973786
2563.286 24989068 24884828 24728562 24718258 24714884 24649862 24574464
2570.036 24451958 24403844 24461642 24496946 24451484 24415736 24395172
2576.787 24397608 24412310 24462344 24480584 24426214 24349066 24247114
2583.537 24257324 24453088 24553124 24436554 24410870 24480068 24466926
2590.288 24382522 24217392 24068192 24086846 24139274 24062342 24010170
2597.038 24106350 24149366 24080236 24050332 24101080 24104340 24073760
2603.789 23971232 23843622 23849112 23856444 23738244 23686780 23926854
2610.539 24119526 24213090 24222402 24136852 24116134 24131466 24087014
2617.290 24007802 23908212 23850588 23886066 23928974 23899176 23941632
2624.040 24075190 24125688 24087016 24013198 23928398 23861728 23814870
2630.791 23819188 23833950 23871010 23843000 23723428 23669672 23745996
2637.541 23847786 23937016 23897498 23767636 23585918 23480868 23552652
2644.292 23633050 23545562 23474308 23445662 23557026 23831890 23865444
2651.042 23737458 23617768 23528902 23524950 23550990 23575050 23671080
2657.793 23871206 23969494 23926676 23934742 23972378 23890676 23756766
2664.543 23610512 23571750 23754230 23844828 23497878 23418792 23576786
2671.294 23583384 23455088 23448514 23513472 23636872 23710476 23520004
2678.044 23406536 23445528 23441434 23361616 23471664 23692706 23664674
2684.795 23533532 23531164 23502930 23315934 23210992 23215256 23199886
2691.545 23144810 23389998 23712144 23619778 23378974 23356092 23426722
2698.296 23549476 23622024 23593122 23633422 23683486 23458816 23134184
2705.046 23133678 23220430 23183428 23167742 23251410 23367156 23499738
2711.797 23297666 22927416 22914448 23080834 23206538 23268986 23250164
2718.547 23224436 23226418 23271798 23344316 23385084 23396966 23299816
2725.298 23249818 23402874 23538756 23618444 23605662 23467264 23378550
2732.048 23327688 23349058 23372270 23255346 23185162 23215158 23244100
2738.799 23248974 23402920 23629250 23542640 23309638 23351388 23432082
2745.549 23394706 23341358 23293560 23318034 23429704 23466838 23421914
2752.300 23312200 23191530 23083132 23007058 22966410 23051624 23227900
2759.050 23194012 23024526 22978962 22962434 22859504 22818124 22972364
2765.801 22974134 22867032 22986858 23203788 23035598 22841024 22858016
2772.551 23000962 23272518 23299810 23085024 23104960 23243792 23199642
2779.302 23087580 22993970 22977164 23036048 23066198 23046914 23109822
2786.052 23160418 23027132 22839324 22707220 22757994 23053620 23076548
2792.802 22877612 22824742 22858368 22911188 22943850 22947296 22913070
2799.553 22799498 22704758 22679482 22858552 23070912 22940058 22773924
2806.303 22718414 22721710 22754086 22770806 22802886 23075320 23217738
2813.054 22926380 22602682 22487516 22646270 23012196 23172770 23164012
2819.804 23047986 22970296 23074538 23068424 22932154 23011622 23282664
2826.555 23276186 23212984 23322666 23477586 23629014 23583100 23337772
2833.305 23473366 23794758 23944156 23964150 23779842 23840060 24184888
2840.056 24379116 24401016 24270138 24230452 24581706 24990188 25311060
2846.806 25626282 25930194 25760696 25507246 25765832 26119144 26077774
2853.557 26094468 26233704 26224578 26159420 26427408 26711466 26763340
2860.307 26788388 26862546 27102304 27448044 27539664 27530314 27557022
2867.058 27835730 28504766 28821256 28601812 28552484 28677002 29008798
2873.808 29283622 29189044 29103146 29069318 29029348 28987116 28925654
2880.559 28937906 29167794 29259482 29212744 29259216 29401626 29462668
2887.309 29568686 29895942 30045090 29889028 29697306 29542086 29510632
2894.060 29562626 29674502 29815560 29987258 30106134 30164036 30165972
2900.810 30254348 30824854 31125080 30476620 30358378 30709070 30894138
2907.561 30993014 31301620 31506958 31502674 31518644 31614486 32187344
2914.311 32798148 32580140 32509870 32898166 33217878 33351138 33517056
2921.062 33692844 33705904 33727812 33792576 33970008 34292168 34685836
2927.812 34977872 35047588 35007072 34926420 35054756 35379564 35604420
2934.563 35596568 35241652 34879632 34683184 34617020 34661888 34818460
2941.313 34783544 34020964 33418270 33601508 33680300 33665720 33644972
2948.064 33544266 33110624 32775372 32661002 32678638 32725004 32480090
2954.814 32264410 32464172 32594910 32560278 32427706 32240310 31969126
2961.565 31743972 31608950 31792328 32178214 32043454 31683236 31955536
2968.315 32042658 31501920 31490906 31888192 31945426 31795240 31407218
2975.066 31235514 31379724 31289960 31060824 31045148 31131470 31325080
2981.816 31340106 31211444 31062918 30950238 31129174 31129248 30551760
2988.567 30600790 31104260 31077240 30753086 30353414 30031382 29874484
2995.317 30101770 30551068 30824362 30880700 30578784 30411094 30435952
3002.068 30550754 30674136 30800510 30856756 30770594 30509784 30221054
3008.818 30259866 30475132 30794730 30877176 30620516 30525922 30657660
3015.569 31131344 31463294 31238732 31127854 31179798 31015458 30951398
3022.319 31293754 31456930 31140304 31202352 31437570 31376612 31441800
3029.070 31838812 32078064 32074462 32315686 32525424 32493032 32459704
3035.820 32489460 32638096 32849366 33003466 33195550 33480734 33349958
3042.571 32963016 33137310 33598048 34289932 34659776 34718028 35075172
3049.321 35473520 35177200 35034300 35483556 35686188 35744252 35999620
3056.072 36305568 36537468 36548372 36358628 36302340 36556736 37219552
3062.822 37711552 37836276 37673276 37447604 37589992 37850740 38091376
3069.573 38303488 38491840 38350520 38315112 38741408 38895708 38830076
3076.323 38928188 39167104 39517500 39897536 40268688 40363932 40362520
3083.073 40497204 40779436 41318084 41073216 40491244 41101616 41812880
3089.824 42193340 42106572 41753476 42197864 42811980 43105924 43360164
3096.574 43614412 43755352 43757072 43547100 43747456 44478288 44707896
3103.325 44787956 45266116 45648036 45699076 45691744 45791536 46211676
3110.075 46740824 47255376 47227980 46968832 47769984 48622976 48741612
3116.826 48899836 49152888 49484084 49866492 50260548 50482952 50523224
3123.576 50792020 51256396 51900952 52217540 52170336 52334576 52700268
3130.327 53207092 53670228 53991380 54191804 54387928 54682660 55070372
3137.077 55503056 56123388 56620612 56527192 56669328 57205016 57992088
3143.828 58866364 59468836 59453436 58689204 58721508 59247692 59435064
3150.578 59538440 59622680 60095636 60784932 61062560 61474104 62136804
3157.329 62371056 62266804 62372328 62698116 63346492 63582204 63676692
3164.079 64322584 64849316 65012104 65108080 65202960 65272176 65695848
3170.830 66633660 67004712 66848936 66464836 66555932 67554120 68433568
3177.580 68919408 68322576 68059960 68549312 69458768 70372568 69627656
3184.331 69419832 71023080 71675384 71708480 71903432 72195896 72440488
3191.081 72510320 72442184 72413600 72506752 72809208 73405360 73948832
3197.832 74128672 74162704 74208944 74495792 74924160 75539760 76030920
3204.582 76276584 76135256 76200840 77291720 78005496 77909104 78098040
3211.333 78390296 78704888 78796432 78875288 79880696 80632264 79834232
3218.083 79558176 79933704 80149720 80499576 81188608 81129600 80804888
3224.834 82090192 82882464 81828176 81794720 82333288 82208576 82496792
3231.584 83360704 84106784 84428392 83896720 83641960 83915408 85057920
3238.335 85706344 84735208 85293528 87146512 87302280 86913736 86886864
3245.085 86774616 86779624 87877864 88253168 87437024 88051568 89577880
3251.836 90408864 90214272 88663136 89384704 90911160 91105112 91152952
3258.586 91494248 92207608 92728968 92545728 92471592 92744552 93796456
3265.337 94550576 94578360 94564016 94817800 95558328 96239416 96604128
3272.087 97756744 98981360 99539024 99842024 99957344 98968784 98690904
3278.838 100447800 101329712 101534784 102694784 103542240 103367112
3284.624 104531272 106020984 106170960 105890504 105652232 105667968
3290.410 106292344 108661496 108656056 107052560 108601344 110742648
3296.196 112371952 113157472 113388504 113243368 113805568
##END=
##TITLE=Sample4
##JCAMP-DX=5.01  $$ Nicolet v. 1
##DATATYPE=RAMAN SPECTRUM
##ORIGIN=TFS
##OWNER=Nicolet
##LONGDATE=2018/05/18
##TIME=14:20:09
##SPECTROMETER/DATA SYSTEM=DXR SmartRaman
##DATA PROCESSING=
Subtraction or Addition
Multiplied by a scalar
Wavelength->Wavenumber
Truncated
##COMMENTS=
Number of sample scans: 30
Collection length: 103.00 sec
Number of background scans: 512
Raman laser frequency: 12817.84 cm-1
Number of rejected sample scans: 0
Number of rejected background scans: 0
##XUNITS=RAMAN SHIFT(1/CM)
##YUNITS=RAMAN INTENSITY
##FIRSTX=50.428230
##LASTX=3299.895020
##FIRSTY=4044.491211
##MAXX=3299.895020
##MINX=50.428230
##MAXY=4044.491211
##MINY=492.907166
##XFACTOR=1.000000
##YFACTOR=1.000000E-005
##NPOINTS=3371
##DELTAX=0.964233
##ZPD=0
##XYDATA=(X++(Y..Y))
50.428 404449120 400018496 396345536 392799840 390019680 388240864 387104512
57.178 385874816 384197760 382019744 379226592 375499264 371312768 367280768
63.927 363466624 360143904 357557824 356165536 355188512 353975392 352365600
70.677 350376992 348148256 345860512 343543936 341081760 338488416 336031936
77.427 333789728 331565280 329274688 326966272 324722752 322629440 320791296
84.176 319132704 317387712 315409760 313490528 311920896 310707136 309435104
90.926 308177888 306957120 305597280 303825440 301637888 299500064 297404128
97.676 295458304 293811328 292557824 291565408 290598592 289577664 288584096
104.425 287829472 287240512 286517184 285298464 283472032 281702528
110.211 280024032 278501536 277260000 276475008 276003360 275374304
115.996 274387744 273433312 272690880 272103136 271475872 270605856
121.782 269432512 268380464 267638672 266981152 266230464 265310352
127.567 264293920 263386448 262638032 262122880 261781056 261534368
133.352 261295344 261013888 260703024 260321968 259913552 259490656
139.138 259041552 258563216 257995536 257182512 255990752 254941376
144.923 254253376 253901984 253688768 253427664 253102400 252586864
150.709 251856640 251105392 250495088 250160720 250040064 249825680
156.494 249550512 249217312 248760176 248127296 247471904 247025456
162.279 246881616 246653808 246154544 245536944 244963136 244481376
168.065 244059136 243661040 243391088 243024896 242394384 241459344
173.850 240552400 240028512 239975072 240060768 240195072 240281104
179.636 240192208 239686960 238889696 238170384 237683936 237364240
185.421 237085200 236810960 236472432 235965600 235273968 234547312
191.206 233931328 233458448 233054224 232838720 232679024 232348288
196.992 231744192 231076592 230672928 230611872 230407152 229852448
202.777 229091920 228435984 228070560 227976592 227729328 227310112
208.563 226849216 226373360 225879808 225413776 225008592 224598928
214.348 224269392 224050384 223851168 223607840 223319872 223003728
220.133 222602496 222111504 221659328 221207424 220788544 220483744
225.919 220366208 220462064 220368432 220080880 219689056 219263008
231.704 218832816 218428448 218129792 218027008 217834272 217450384
237.490 216953072 216492528 216257488 216261552 216129952 215820208
243.275 215456400 215015376 214463360 213944016 213617744 213509808
249.060 213499024 213675808 213882576 213862720 213449760 212880368
254.846 212435456 212133856 211950096 211830304 211665792 211448848
260.631 211279472 211128640 210880864 210484720 210052288 209900272
266.417 209998000 210097824 210187088 210251616 210241328 210124432
272.202 209897856 209652832 209269552 208920288 208749568 208787328
277.987 208913456 208926704 208775440 208598704 208399760 208203632
283.773 208043232 207936896 207850752 207722608 207612480 207563824
289.558 207540944 207485712 207416800 207362032 207285968 207102640
295.344 206810496 206549504 206448528 206586160 206746192 206851984
301.129 206917088 206952144 206950704 206872384 206706400 206296784
306.914 205935664 205839280 206050560 206445296 206831664 207182304
312.700 207292288 207101216 206770992 206469696 206322384 206357616
318.485 206530448 206832736 207108128 207263552 207242624 207081936
324.271 206786784 206489040 206405984 206600192 206836336 206830688
330.056 206688752 206583008 206514544 206534112 206701296 206989056
335.841 207297360 207371456 206989504 206750032 206815376 207071712
341.627 207324832 207444112 207420576 207359136 207204000 207067584
347.412 207055696 207216448 207413056 207428192 207246736 207222272
353.198 207486256 207735968 207722528 207369824 207055536 207088384
358.983 207451664 207868096 208090400 208073312 208058160 207974336
364.768 207956096 208113216 208447440 208838720 209115840 209181152
370.554 209138848 208888720 208616608 208501984 208590704 208764896
376.339 208873264 208868208 208837280 208929792 209129008 209269776
382.125 209371648 209460080 209464080 209420384 209537600 209991264
387.910 210872688 211258448 210906768 210385648 210057440 210042944
393.695 210209696 210367488 210493184 210561872 210400336 210171120
399.481 210113504 210512672 211040768 211296560 211241424 211141840
405.266 211148752 211252128 211225344 211202048 211290672 211460128
411.052 211668000 211891008 212103584 212262304 212315280 212192016
416.837 211999248 211854544 211884352 211990576 211982304 211860992
422.622 211859056 212052320 212289632 212325808 212116624 212092048
428.408 212390752 212877200 213328512 213573968 213561456 213442912
434.193 213379536 213341264 213297440 213229936 213119136 212785152
439.979 212302240 212071728 212323664 212801072 213070976 212937840
445.764 212961824 213164768 213338752 213364112 213272272 213166624
451.549 213124656 213120512 213245504 213485008 213739648 213962160
457.335 214186496 214354512 214328096 214094768 213882368 213863728
463.120 214063744 214201728 214248832 214149200 213846000 213394608
468.906 212957520 212708160 212699408 212807664 213059008 213298512
474.691 213365744 213168000 212998832 213117312 213397504 213541088
480.476 213436848 213214160 213155856 213381856 213515360 213563872
486.262 213549968 213479296 213333424 213215216 213274704 213485136
492.047 213652496 213693904 213548048 213309504 213025488 212840544
497.833 212815744 212907904 213027200 213148016 213290896 213263728
503.618 213106128 212950512 212713792 212329104 211978224 211835936
509.403 211824128 211816240 211789232 211696656 211460256 210917088
515.189 210471296 210245648 210198880 210247968 210305632 210317216
520.974 210248528 210109504 210001024 210057104 210254464 210314160
526.760 210000560 209731520 209696368 209751024 209668944 209336432
532.545 208907424 208681888 208687600 208788128 208892304 208927568
538.330 208783296 208303984 207872160 207757856 207924976 208161456
544.116 208316624 208390752 208327472 208013360 207709040 207544016
549.901 207472976 207446240 207614768 207797680 207742208 207426336
555.687 207028816 206733248 206525456 206443184 206564960 206711040
561.472 206810224 206897760 206858368 206561792 206154032 205883472
567.257 205811824 205880832 205948832 205961056 205941680 205854816
573.043 205704496 205549296 205467120 205397456 205252224 205047312
578.828 204871120 204766448 204698480 204527424 204079072 203795424
584.614 203796736 203990704 204213696 204361376 204410080 204366032
590.399 204261856 204173616 204165984 204233520 204279024 204284832
596.184 204159056 203851824 203449616 203129072 203058928 203128896
601.970 203152800 203096768 203006624 202923440 202859872 202797200
607.755 202896016 203014656 202967232 202752400 202631280 202905056
613.541 203283440 203357920 203139312 202883840 202780208 202828528
619.326 202959568 203250560 203432848 203399920 203191648 202954720
625.111 202721456 202511264 202305056 202081328 201889056 201806672
630.897 201858832 201932816 201961552 201983376 202100624 202419232
636.682 202712592 202871808 202947088 202972208 202900160 202677184
642.468 202268784 201763744 201592352 201885952 202352800 202613936
648.253 202514912 202248240 201890992 201582976 201391680 201283808
654.038 201208800 201184096 201197728 201166400 201156000 201223408
659.824 201316608 201293696 201291328 201451104 201627936 201681920
665.609 201521536 201307760 201215424 201152512 200928592 200543088
671.395 200165888 199994848 200067680 200086688 200060016 200112608
677.180 200304576 200599824 200779440 200643264 200347216 200151248
682.965 200211280 200482880 200838000 201179808 201277376 200991248
688.751 200532880 200259456 200482768 200616240 200471712 200220800
694.536 199997776 199886112 199886512 199956336 200076240 200224016
700.322 200336544 200375712 200416208 200587360 200674016 200618496
706.107 200532032 200428208 200264272 200188848 200274544 200330688
711.892 200217232 199975520 199744880 199562224 199414192 199381808
717.678 199454496 199508064 199490544 199409264 199381744 199315088
723.463 199280928 199358608 199532288 199671904 199718464 199656960
729.249 199457600 199161760 198906336 198856176 198967712 198899248
735.034 198638128 198342384 198102928 197920512 197885904 198065744
740.819 198246544 198306176 198275712 198313872 198584656 198807488
746.605 198692144 198336160 198049712 198043456 198230432 198291648
752.390 198171968 198012544 197905632 197821344 197771008 197869696
758.176 197956208 198094848 198232320 198211920 197744448 197220928
763.961 197003424 197015408 197050672 197059248 197073120 197019616
769.746 196862592 196837392 197003056 197182768 197147776 196816448
775.532 196629280 196730928 196926528 196982016 196782192 196541200
781.317 196485168 196517952 196394704 196022688 195666704 195710928
787.103 196047392 196168128 195990912 195790352 195878912 196375616
792.888 196626320 196486640 196265456 196215840 196313504 196265616
798.673 195904928 195514112 195305328 195342672 195534272 195845104
804.459 196044752 195853008 195342976 194838816 194546528 194448064
810.244 194471984 194589216 194619584 194550704 194432560 194329984
816.030 194117888 194002048 194085520 194312832 194546592 194588352
821.815 194661936 194983664 195356992 195556352 195522672 195354608
827.600 195069600 194691264 194392464 194238656 194147984 193964176
833.386 193642960 193477424 193574960 193767504 193860448 193711104
839.171 193628912 193713408 193811712 193919648 194074592 194223664
844.957 194350016 194357920 194116912 193683968 193275440 193057760
850.742 193036528 193248320 193623200 193860976 193756560 193419184
856.527 193229120 193245872 193233056 193111152 192953120 192866704
862.313 192866416 192928448 193043424 193129216 193132352 192990496
868.098 192946320 193217648 193521136 193610112 193455952 193239280
873.884 192910272 192612224 192593184 192828080 193071312 193142512
879.669 193147808 193273616 193488480 193664064 193647136 193467584
885.454 193599744 194236960 194765376 194971088 194963520 195032288
891.240 195303632 195395264 195273264 195134944 195058032 194954464
897.025 194871632 194943264 194959856 194723184 194190784 193708064
902.811 193462016 193345440 193349312 193482608 193634384 193707376
908.596 193709856 193634576 193492064 193384656 193394320 193521200
914.381 193702640 193911680 194038528 194036832 193901520 193624432
920.167 193164112 192777968 192501408 192312448 192182288 192118496
925.952 192100464 192094528 192018528 191844208 191617648 191500672
931.738 191641248 191766752 191672784 191393744 191127056 190963568
937.523 190913616 190996720 191122848 191198896 191231856 191110496
943.308 190627264 190020432 189669648 189615936 189673152 189740496
949.094 189712720 189334912 188682768 188109536 187861680 187913408
954.879 188090048 188307776 188400976 188351360 188229600 188114544
960.665 187985472 187819808 187578464 187226224 186780960 186176080
966.450 185839024 186047136 186372240 186299536 185496304 184893216
972.235 184741376 184640432 184415920 184117600 183934944 183980256
978.021 183984592 183767472 183425664 183181392 183163616 183141120
983.806 183036592 182897696 182784272 182731568 182696288 182575584
989.592 182410368 182298224 182239968 182147872 181856816 181522528
995.377 181389632 181495568 181823840 182480336 183229312 183602560
1001.162 183636224 183629552 183721200 183729232 183297648 182502288
1006.948 181764432 181169568 180675664 180246496 179865632 179396880
1012.733 178811104 178349568 178251856 178448480 178313648 177756144
1018.519 177367648 177386064 177672688 177864256 177913392 177947664
1024.304 177942176 177878624 177833952 177914480 177876432 177727536
1030.089 177590048 177488400 177406160 177224672 176770784 176347776
1035.875 176099008 176043488 176039968 175961264 175958464 176048720
1041.660 176062256 175979104 175900896 175736160 175261264 174901680
1047.446 174917072 175249232 175429936 175290496 175149920 175207920
1053.231 175370032 175374656 174905936 174549360 174450400 174437616
1059.016 174407248 174362656 174285200 174183808 174077568 173957536
1064.802 173800672 173655232 173471648 173414528 173721296 174144544
1070.587 174267360 173750464 173377456 173485088 173719648 173766288
1076.373 173620272 173478128 173375456 173278128 173088176 172826672
1082.158 172636160 172545472 172473728 172450560 172463664 172468384
1087.943 172342768 172248064 172165472 172028416 171918672 171894928
1093.729 171899392 171941824 171969856 171922704 171844000 171828288
1099.514 172012336 172062160 171799920 171451696 171266752 171352864
1105.300 171262064 170738240 170222528 169954112 169958064 170054704
1111.085 170321376 170530336 170462720 170250240 170184128 170529200
1116.870 170747040 170771472 170681856 170463024 170140400 170019808
1122.656 170277216 170544256 170658544 170570752 170342640 169997360
1128.441 169700208 169447584 169271376 169174176 169165936 169130352
1134.227 169060816 168985248 168903776 168815120 168729584 168684672
1140.012 168578752 168363056 168155584 168084992 168149232 168273152
1145.797 168417568 168532032 168632224 168745440 168825104 168842768
1151.583 168812672 168736048 168623024 168489024 168386496 168425312
1157.368 168597312 168748720 168688208 168470368 168376976 168403504
1163.154 168384704 168202912 168018640 168100848 168325120 168476304
1168.939 168529424 168496864 168318704 168112288 168036016 168033712
1174.724 167971872 167809904 167692768 167699600 167809296 167973424
1180.510 168130336 168138528 167925696 167747200 167827808 168046624
1186.295 168043424 167441120 167047664 167354464 167970720 168328368
1192.081 168291008 168157248 167878336 167651312 167515488 167468784
1197.866 167522976 167811920 168007536 167958800 167758736 167614176
1203.651 167580352 167631984 167801184 168046096 168303584 168527104
1209.437 168662208 168719488 168680432 168549136 168401104 168270464
1215.222 168119696 167901008 167622224 167450320 167727264 168126480
1221.008 168052928 167716608 167614848 167979280 168414384 168651152
1226.793 168791152 168882000 168910432 168942560 169136640 169228016
1232.578 169043024 168795088 168743792 169000528 169261104 169453040
1238.364 169549008 169578960 169557904 169479888 169318864 169264656
1244.149 169377024 169539520 169595536 169560848 169582928 169692624
1249.935 169777104 169666544 169459632 169449008 169591520 169783184
1255.720 170024912 170168224 169890016 169547952 169630864 170045504
1261.505 170307808 170180880 169972992 169857232 169751152 169481840
1267.291 168918608 168563056 168639168 168894704 169177056 169436640
1273.076 169577632 169499504 169372880 169306704 169265296 169088848
1278.862 168779472 168579328 168454704 168403328 168496992 168688592
1284.647 168917600 169074672 168967776 168582880 168297488 168441280
1290.432 168642800 168608624 168455584 168446128 168795056 168983632
1296.218 168826304 168587312 168456096 168457120 168692800 169214192
1302.003 169634656 169840288 169917296 169963728 169959648 169871392
1307.789 169670640 169467312 169495024 169640432 169736464 169821536
1313.574 169837552 169694944 169681424 170115376 170629184 170957568
1319.359 171051152 171017584 170751440 170606416 170722816 170961280
1325.145 171173264 171351984 171439008 171455584 171536144 171714112
1330.930 171956384 172280832 172612240 172793632 172863952 173030560
1336.716 173366608 173688960 173921504 174027312 174065872 174205792
1342.501 174465744 174771856 175167520 175656144 176158480 176401072
1348.286 176353008 176230640 176103920 176064928 176020224 175998432
1354.072 176220064 176562544 176822784 176913984 177049920 177271872
1359.857 177499264 177771648 178152288 178580608 178974016 179388240
1365.643 179806448 180220160 180704608 181282736 181756320 182114288
1371.428 182422496 182743888 183094608 183463616 183839632 184145808
1377.214 184446096 184986320 185914448 186812688 187369200 187669584
1382.999 188042528 188639264 189192976 189564400 189997760 190723760
1388.784 191618960 192381904 193057152 193746832 194475504 195183312
1394.570 195755712 196254768 196715680 197191664 197745728 198402064
1400.355 199027984 199546304 200000608 200512880 201075824 201518160
1406.141 201888896 202294672 202682208 203175776 204197904 205275152
1411.926 205915056 206230928 206549120 207018528 207393024 207774512
1417.711 208220192 208622240 208895856 209093584 209224560 209482320
1423.497 209997504 210637824 211332464 211889088 211983616 211820048
1429.282 211915888 212651360 213363968 213786128 214046784 214362944
1435.068 214796432 215084544 215270208 215657952 216270048 216843312
1440.853 217207536 217518464 217800048 218031072 218267040 218575216
1446.638 218659936 218579888 218446976 218245040 217997952 217946096
1452.424 218042336 218075216 218030496 217948336 217804128 217636336
1458.209 217486848 217359664 217240960 217088240 216971344 216909856
1463.995 216770432 216534640 216220528 215704448 215039696 214516768
1469.780 214225536 213935088 213240288 212535792 212079568 211741168
1475.565 211393216 211142816 210929664 210603728 210214192 209877056
1481.351 209637280 209583328 209605392 209272064 208500656 207902096
1487.136 208079120 208222048 207916752 207484784 207292352 207303296
1492.922 207024432 206468304 206031328 205979072 206010368 205798832
1498.707 205517184 205306208 205062208 204658848 204161616 203911392
1504.492 203989136 204144240 204138560 203929104 203537616 203101248
1510.278 202704224 202350640 202018784 201673888 201350912 201081568
1516.063 200870528 200693744 200570848 200519312 200480576 200264080
1521.849 199593088 198969136 198858304 198981568 199023296 199002416
1527.634 198810864 198410480 198127264 198039728 198012944 197889680
1533.419 197693680 197371712 196977184 196705872 196606624 196496416
1539.205 196361568 196174784 195956096 195746304 195597328 195490384
1544.990 195559360 195880480 196100704 195647296 195350944 195753632
1550.776 196361360 196635808 196544480 196339072 196039360 195774016
1556.561 195566320 195328560 195019248 194692912 194456976 194332144
1562.346 194220368 194043968 193847360 193694848 193525776 193149888
1568.132 192924896 193332576 193931840 194127424 193760992 193526496
1573.917 193514320 193685296 194015792 194295024 194194752 193919168
1579.703 193751840 193699504 193662016 193573632 193492048 193398384
1585.488 193239104 192977680 192720928 192769648 192924688 192754400
1591.273 192232032 191922320 191994656 192131264 192308000 192536224
1597.059 192778448 193029568 193299664 193462864 193456592 193388416
1602.844 193366928 193304576 193244320 193165520 193026928 192765056
1608.630 192483904 192334160 192317808 192352096 192264064 192364048
1614.415 192810272 193169856 193062592 192598544 192265712 192008992
1620.200 191778240 191629536 191472112 191126976 190719536 190259344
1625.986 189864080 189880880 190160720 190009168 189506304 189053232
1631.771 188806720 188699920 188882368 188990336 188768336 188419776
1637.557 188376720 188519424 188538384 188394688 188257152 188223648
1643.342 188131168 187959616 187824928 187834752 187860896 187586880
1649.127 187171104 186952960 186990000 186928336 186791888 186569600
1654.913 186294784 186007776 185613744 185243904 185129232 185208368
1660.698 185279792 185285280 185191744 184967472 184578784 183969088
1666.484 183376192 183209264 183167728 182941328 182580832 182326128
1672.269 182143184 181825296 181387312 180931952 180663600 180349056
1678.054 179712608 179155344 178916096 178845888 178615424 178266768
1683.840 177859568 177416336 177081744 177206320 177229280 176962496
1689.625 176653376 176428736 176184368 176035408 175940080 175664384
1695.411 175004768 174566448 174402384 174207168 173949376 173654256
1701.196 173271856 172845392 172436960 172210992 172272448 172565184
1706.981 172693312 172589680 172369824 172170016 172017776 171750128
1712.767 171405264 171128288 170979168 170906992 170904944 170708400
1718.552 170251104 169883600 169842688 169671904 169301232 168981440
1724.338 168905792 168905504 168560496 168047312 167870160 168142480
1730.123 168185536 168008032 167720816 167306496 166935984 166891600
1735.908 166912752 166876384 166727632 166372464 165863872 165580560
1741.694 165498432 165272672 164709760 164274992 164106624 163955312
1747.479 163775824 163588976 163406704 163254528 163060160 162886384
1753.265 162950560 163324656 163534240 163563408 163390048 162922640
1759.050 162435696 162179584 161938480 161601488 161200032 160807232
1764.835 160471088 160250768 160107072 159950160 159858144 159601840
1770.621 159147616 158783296 158793056 158808880 158532624 158365328
1776.406 158426784 158550688 158569904 158447248 157979072 157248160
1782.192 156739184 156733424 156633584 156337136 156086224 156080000
1787.977 156136720 156352928 156446880 156023504 155178704 154467728
1793.762 153925648 153757440 153959392 153911264 153279152 152760848
1799.548 152470624 152416736 152692512 152953936 152901760 152660112
1805.333 152388576 152052864 151574752 151087008 150893168 151032320
1811.119 150981696 150344160 149791088 149524128 149431024 149413680
1816.904 149398000 149174144 148889152 148840848 148947856 148763024
1822.689 148383216 148156688 148160368 147958368 147408000 146979680
1828.475 146821376 146755536 146615584 146456688 146160640 145835456
1834.260 145734256 145733088 145267168 144587248 144130416 144013840
1840.046 143989104 144033200 143944400 143718096 143542224 143586560
1845.831 143608784 143429024 143144544 142884688 142740032 142871728
1851.616 143012944 142739392 142114848 141674208 141464848 141325728
1857.402 141160320 140899984 140557472 140293024 140109520 139961920
1863.187 139759424 139633184 139928288 140293072 140272880 139937904
1868.973 139668560 139465808 139294464 139156192 138977072 138767120
1874.758 138700112 138780304 138810480 138611792 138315104 138007952
1880.543 137747104 137524352 137378320 137460176 137486432 137115312
1886.329 136511840 136322864 136450256 136519920 136465424 136363920
1892.114 136194368 135969312 135680224 135449088 135395136 135468768
1897.900 135694832 135840352 135745840 135505664 135360800 135221152
1903.685 134823088 134332576 134305488 134584080 134582624 134237184
1909.470 133893704 133695712 133656528 133800720 133906032 133747192
1915.256 133535768 133348392 133210072 133197608 133253624 133227536
1921.041 133173304 133140592 133109488 133016992 132911112 132801024
1926.827 132632264 132445984 132299088 132130176 131917200 131757664
1932.612 131798568 131816544 131749576 131756472 131872936 131948304
1938.397 131667728 131528384 131815784 132216296 132460032 132528976
1944.183 132290256 131855272 131525168 131353200 131207424 131120504
1949.968 131112552 131139200 130943296 130509560 130235888 130221192
1955.754 130284056 130329416 130304184 130239784 130072312 129516576
1961.539 129036520 129267480 129622384 129631504 129435128 129245328
1967.324 129035608 128874536 128774880 128531552 128187936 127896104
1973.110 127604208 127314712 127129016 126865576 126560840 126401416
1978.895 126418312 126423512 126457896 126320224 125949280 125622184
1984.681 125610440 125448648 124883360 124282336 124149728 124272848
1990.466 124420432 124470104 124238016 123748448 123451120 123315624
1996.251 123196200 123034152 122665392 122067504 121582560 121353360
2002.037 121180920 120985104 121027128 121358248 121481192 120780544
2007.822 120146920 119750136 119468520 119318080 119171640 118859360
2013.608 118536624 118332224 118170656 117867056 117513928 117132984
2019.393 116819360 116892568 117107312 116855968 116246800 115819552
2025.178 115572488 115334608 115139408 114940456 114649256 114487448
2030.964 114414144 114199680 113833840 113476968 113027384 112726552
2036.749 112643664 112559568 112333008 112062560 111729128 111396256
2042.535 111079624 110837808 110720272 110485792 110028456 109577640
2048.320 109510168 109523216 109295328 108963576 108774488 108646664
2054.106 108465880 108233688 108058128 107891624 107463528 106920888
2059.892 106584264 106427968 106279576 106109264 105890304 105686752
2065.678 105492344 105254088 104962888 104604032 104255200 103949216
2071.465 103827088 103895104 103835584 103007216 102627432 102879712
2077.251 103006656 102666488 102215232 101678128 101308840 101201872
2083.037 101165136 100952616 100700776 100590976 100464304 100171424
2088.823 99869160 99596200 99403616 99363352 99263376 98686984 98022960
2095.573 97740520 97739664 97828328 97875016 97609440 97273872 97157648
2102.324 97140232 97025320 96713656 96424496 96228288 95903616 95512328
2109.074 95254752 95120648 94848336 94564408 94500696 94604136 94777344
2115.825 94874752 94524256 93812688 93392336 93425944 93368472 93133304
2122.575 92792000 92366344 92218808 92287208 92336488 92256680 91968392
2129.326 91602400 91401256 91367728 91231904 90835360 90471344 90296200
2136.076 90214952 90229296 90123680 89797760 89464232 89260344 89031640
2142.827 88832296 88740400 88665424 88668808 88767976 88667288 88478864
2149.577 88240312 87850800 87618032 87514224 87392184 87280328 87148416
2156.328 87031888 86917720 86537112 86135008 86287464 86546304 86621608
2163.078 86562024 86249656 85849584 85637584 85579608 85656448 85702120
2169.829 85502664 85195576 84942512 84773896 84800064 84835648 84630136
2176.579 84342560 84317888 84344864 84234512 84026344 83728104 83468376
2183.330 83374472 83270080 82947456 82619776 82607592 82781976 82948992
2190.080 83010976 82859680 82626248 82513400 82404352 81847856 81295696
2196.831 81267056 81520992 81590088 81526784 81325344 81115888 81211472
2203.581 81344552 80964608 80488504 80579384 80919264 80822632 80537944
2210.332 80281904 80074136 80327648 80602176 80410824 80054104 80060520
2217.082 80102592 79848128 79541264 79451712 79398584 79132584 78949424
2223.833 79079416 79288264 79286512 79063840 78762088 78451824 78218384
2230.583 78029440 77887608 77777440 77468128 77313512 77567120 77845800
2237.334 77811816 77719640 77715152 77729576 77586888 77410320 77461752
2244.084 77437808 77095312 76749448 76693360 76564824 76244552 75973056
2250.835 76048184 76101632 75999440 75916256 76042688 76114736 76023392
2257.585 75905912 75821160 75743056 75726608 75708560 75670008 75435856
2264.336 74842432 74590640 75008816 75207856 74756208 74726104 75190128
2271.086 75407096 75079584 74711056 74419864 74125296 73741552 73631440
2277.837 73752896 73913576 74102904 73970456 73651280 73549784 73646328
2284.587 73661432 73569040 73423240 73259088 72927488 72547512 72574840
2291.338 72858240 72983704 72910448 72758808 72613184 72507064 72451120
2298.088 72340872 72234040 72234568 72248896 72266776 72224472 71952376
2304.839 71692472 71872280 72080704 71904984 71694792 71695688 71673112
2311.589 71543192 71449024 71464448 71537904 71541544 71428656 71204960
2318.340 70996976 70921208 70929160 71012840 71111928 71068656 71239768
2325.090 71640536 71977288 72176328 72169896 71956712 71718192 71484664
2331.841 70997768 70351648 70066296 70204544 70122360 69916104 69785656
2338.591 69663848 69498032 69313288 69223984 69243592 69305832 69378192
2345.342 69433128 69453568 69390232 69277760 69084856 68868136 68691344
2352.092 68630656 68902664 69029040 68821936 68556656 68463216 68486032
2358.843 68611216 68651400 68325672 68277760 68497144 68557416 68190304
2365.593 68075416 68152512 68134736 68000144 67792984 67578880 67623336
2372.344 67834456 67874888 67776328 67514440 67271520 67369968 67568776
2379.094 67446840 67283584 67365072 67415752 67045280 66825964 67051948
2385.844 67156544 66745876 66422320 66303216 66352376 66543720 66615648
2392.595 66543456 66494660 66554124 66496568 66342132 66139612 65901836
2399.345 65964760 66174212 66266124 66243572 66009124 65713664 65498884
2406.096 65411748 65668220 65857128 65706420 65520844 65656880 65639612
2412.846 65341400 65055108 64956288 65045668 65296984 65463940 65459236
2419.597 65356500 65186756 64923584 64647252 64754712 65071808 65293560
2426.347 65342896 65027588 64626088 64497168 64433448 64369092 64259196
2433.098 64035388 63902172 63982940 64033592 63967420 63964540 64078808
2439.848 64138780 64115832 64117024 64156152 64156212 64127900 64054692
2446.599 63934032 63846552 63768176 63560076 63356720 63323572 63377088
2453.349 63454444 63479924 63373132 63190032 62946684 62917664 63137940
2460.100 63153388 62889696 62827680 63003808 63205376 63358824 63227000
2466.850 62949220 62825592 62792256 62630256 62460384 62408540 62445460
2473.601 62710572 62779436 62412092 62228704 62698780 62754088 62300252
2480.351 62000328 61954436 62016564 62109668 62038860 61860308 61818568
2487.102 61829936 61713288 61535772 61457024 61471532 61626716 61773308
2493.852 61757164 61645512 61481544 61338044 61198968 61139796 61160388
2500.603 61200868 61244960 61310072 61317964 61142256 60937652 61105724
2507.353 61247292 61057716 60843804 60951744 60877644 60471612 60261296
2514.104 60434028 60590624 60669444 60616164 60484468 60501208 60586840
2520.854 60558324 60406044 60020820 59791076 59948680 60095124 59983916
2527.605 59859240 59856464 59776136 59536592 59574048 59879096 59982740
2534.355 59942900 59947564 59964348 59909288 59824000 59781452 59747740
2541.106 59702592 59610420 59436812 59464332 59810884 59948444 59874016
2547.856 59882476 59976604 59915996 59792284 59812440 59800872 59430572
2554.607 59147304 59269884 59446880 59372752 59351660 59417708 59396556
2561.357 59214928 59154036 59169268 59062464 58880760 58818364 58778572
2568.108 58805836 58814632 58528868 58305656 58237004 58270020 58426124
2574.858 58479432 58434124 58251396 58009956 58158852 58424904 58587740
2581.609 58637080 58406964 58247692 58288660 58395912 58534968 58406136
2588.359 57990632 57617796 57367592 57458116 57714460 57795628 57753704
2595.110 57649748 57502040 57341936 57230284 57129796 57075612 57081580
2601.860 56964416 56817640 56882660 56983980 56791700 56614820 56749836
2608.611 56898804 56734552 56644556 56678088 56694664 56650256 56548256
2615.361 56421636 56278908 56200024 56470576 56687012 56593280 56378444
2622.112 56109692 56048852 56231340 56375124 56447072 56369072 56220564
2628.862 56193548 56226148 56277172 56297120 56300824 56226020 56067552
2635.613 55815352 55452692 55354948 55440436 55481976 55462724 55524268
2642.363 55390124 54746696 54342840 55165332 55510048 55216884 55028576
2649.114 55119520 55473216 55805384 55499720 54985616 55070192 55252156
2655.864 55315692 55311364 55254340 55204084 55151812 55142644 55162200
2662.615 55032256 54869732 54854588 54869060 54931164 54868892 54318640
2669.365 54208520 54490456 54685152 54741216 54575008 54349000 54338228
2676.115 54330512 53912916 53804552 54186592 54178492 53685144 53676628
2682.866 54040948 54025008 53857660 53886688 53905432 53828968 53672276
2689.616 53430120 53364588 53572856 53824940 54016896 53935228 53696428
2696.367 53341352 53152852 53256720 53311076 53146704 53234428 53486156
2703.117 53463592 53311760 53294176 53298236 53187208 53060420 53021984
2709.868 53026312 53046028 53002704 52940100 53155064 53396788 53107300
2716.618 52957588 53256404 53387584 53011620 52818804 52798744 52618056
2723.369 52413408 52614296 52893000 53022740 52835884 52362200 52100456
2730.119 52243500 52356060 52416228 52443360 52466008 52587068 52589372
2736.870 52339940 52153236 52191492 52324284 52483192 52375324 52118664
2743.620 52126428 52121452 51741804 51785768 52325044 52550584 52332140
2750.371 51924908 51556824 51679724 51871612 51509936 51243312 51210932
2757.121 51260704 51324464 51159516 50892040 50926796 51119024 51353284
2763.872 51420320 51068072 50901332 50920676 50853572 50767436 51005692
2770.622 51153804 50876492 50685060 50904348 50845692 50528720 50849292
2777.373 51396620 50975288 50423240 50599608 50742064 50673884 50568136
2784.123 50478072 50660980 50904852 50832136 50622472 50469168 50400536
2790.874 50428204 50417956 50349952 50096300 49760340 49575672 49542580
2797.624 49649496 49712952 49559788 49651128 49908180 49927424 49846764
2804.375 49945384 49985312 49905360 49867304 49862224 49775484 49655488
2811.125 49731484 49759428 49457760 49290716 49694484 49923732 49911964
2817.876 49869196 49788756 49672420 49609600 49672492 49684816 49624304
2824.626 49684816 49860380 49893332 49903672 50057848 50067940 49711324
2831.377 49659212 49995428 49938104 49769368 50236380 50626636 50077032
2838.127 49942340 50384320 50343556 49871628 49970244 50322780 50597356
2844.878 50768480 50825764 51010908 51371020 51430640 51370208 51409108
2851.628 51538676 51840076 51891020 51689508 51789460 52116344 52223912
2858.379 52158624 52042780 52110976 52424584 52654108 52706672 53517952
2865.129 54442296 54728868 54772784 54725060 54959992 55551424 55439728
2871.880 55125232 55404944 55707472 55390828 55189172 55170440 54959204
2878.630 54721704 55273036 55830872 55570984 55325224 55303804 55345812
2885.381 55414372 55523412 55537664 55392572 55220892 55095484 55083104
2892.131 55212836 55544160 55759460 55584320 55428056 55547804 55815704
2898.882 56135960 56266884 56264564 56129988 56242696 57000000 57333504
2905.632 57258412 56864276 56516748 57106768 57573968 57544660 57557872
2912.383 57682188 58010460 58373488 58528924 58844556 59387480 59588196
2919.133 59380352 59453960 59747260 59999920 60132232 60070824 60554272
2925.884 61714720 61722908 61234428 61195576 61297004 61401752 61577284
2932.634 61748204 61625976 61366792 61190180 61121916 61178936 61256532
2939.385 61262340 60844824 60339068 60084508 59932532 59994476 59748340
2946.135 59325776 59107952 58872864 58035620 57596980 57871684 57785528
2952.885 57453444 57157640 56992016 57043144 57003572 56825484 56950868
2959.636 57190168 56873492 56473012 56219068 56170848 56286560 56344792
2966.386 56346368 56424644 56346448 55935872 55886108 56098296 56060016
2973.137 55949896 55961212 55840320 55519696 55191808 55006556 55444068
2979.887 55851636 55616820 55098188 54551540 54739684 55306488 55331500
2986.638 55141008 54920472 54208136 53338336 53871880 54847796 54608204
2993.388 54135084 53722792 53591096 53660600 53637396 53513952 53369092
3000.139 53282896 53260980 53131904 53039948 53537708 53954176 53859596
3006.889 53427400 52950740 53196120 53631108 53705188 53544628 53202232
3013.640 52663576 52284772 52612988 53002904 52930524 53253288 53905760
3020.390 53747364 53346656 53225380 53286420 53501612 53419372 53195128
3027.141 53349220 53481416 53461968 53711432 54195252 54505788 54415680
3033.891 53712236 53494160 53894056 54256904 54519848 54646020 54783344
3040.642 55018444 55287176 55587312 56203972 56667420 56201404 56161096
3047.392 56567980 56592224 56422816 56505480 56622992 56676628 57038664
3054.143 57496840 57668736 57864904 58339808 58605324 58603252 58601856
3060.893 58696168 58909144 59156140 59391224 59167376 58865960 59299224
3067.644 59989400 60669240 60665516 60251616 60650684 60982696 60489692
3074.394 60431164 60751372 60529036 60245140 60616352 61082336 61530956
3081.145 62027504 62206696 61582832 61243212 61860760 62313044 62503320
3087.895 62501704 62560420 62825964 63090376 63358504 63858336 64186684
3094.646 63794588 64054200 64868488 65022044 64928868 65504948 66046520
3101.396 66313256 66375328 66315728 66316644 66517940 66956880 67296776
3108.147 67687856 68528032 68920376 68616720 68897872 69689040 70170016
3114.897 70476504 70387960 70568064 70850528 70634560 70441544 70675688
3121.648 71061856 71539736 72183424 72813152 73308328 73815256 74282544
3128.398 74623792 74963616 75274184 75567944 75807272 76385648 76984928
3135.149 77131704 77145304 77010440 77087536 77469888 78441696 79013424
3141.899 79047224 79823824 80915152 80654240 80389120 80578600 80724840
3148.650 81150656 82266952 82792104 81856168 81739272 82358464 82955200
3155.400 83731752 84657336 84693464 84232024 85311048 86117336 85267904
3162.151 85530040 86358136 86605472 86648376 86803784 87196096 87680248
3168.901 87788144 87915496 88249272 88601024 88946976 89567272 90098600
3175.652 90078088 90326648 90715504 90491544 91016776 92539904 92352760
3182.402 91293464 92907136 94023776 92698216 92618744 93383760 94216632
3189.153 94861040 95148368 95360904 95489760 95673672 95654520 95470104
3195.903 96041360 96750712 96893096 96953928 97215096 97673560 98044824
3202.654 97843416 98188216 98991072 99169888 98856408 98120952 98248400
3209.404 99469120 99774224 99643704 99578904 99645616 99840280 99980264
3216.155 100406472 101692296 102814768 103519272 103429944 103017752
3221.941 102686160 103273536 104270328 104065072 103603200 103736512
3227.727 103983224 104127024 103400792 103835560 105562560 105967688
3233.513 105561768 105634024 106365600 107730968 108274608 108130160
3239.299 107624496 107823096 108635744 109331960 109731080 109567752
3245.085 109174440 108874936 109609896 110294080 110567832 111453080
3250.871 112517264 112186648 111689976 111803088 112491928 113354984
3256.657 113586928 113914648 114541920 114930752 115010424 114720384
3262.444 115157352 116409536 117983456 118863168 118707560 118640248
3268.230 118815976 119078616 118998776 118364464 119908480 121751456
3274.016 121024856 121592984 123381776 122937440 122196688 122799000
3279.802 123851352 125283352 126346952 127051896 127262936 128139440
3285.588 129291016 129733960 130150048 130752152 131143736 131196824
3291.374 130141456 130902392 133093688 134141208 134515616 134674208
3297.160 135351648 136125984 136122480 136564896
##END=
##TITLE=Sample5
##JCAMP-DX=5.01  $$ Nicolet v. 1
##DATATYPE=RAMAN SPECTRUM
##ORIGIN=TFS
##OWNER=Nicolet
##LONGDATE=2018/05/18
##TIME=14:22:20
##SPECTROMETER/DATA SYSTEM=DXR SmartRaman
##DATA PROCESSING=
Subtraction or Addition
Multiplied by a scalar
Wavelength->Wavenumber
Truncated
##COMMENTS=
Number of sample scans: 30
Collection length: 103.00 sec
Number of background scans: 512
Raman laser frequency: 12817.84 cm-1
Number of rejected sample scans: 0
Number of rejected background scans: 0
##XUNITS=RAMAN SHIFT(1/CM)
##YUNITS=RAMAN INTENSITY
##FIRSTX=50.428230
##LASTX=3299.895020
##FIRSTY=3083.327148
##MAXX=3299.895020
##MINX=50.428230
##MAXY=3083.327148
##MINY=346.512177
##XFACTOR=1.000000
##YFACTOR=1.000000E-005
##NPOINTS=3371
##DELTAX=0.964233
##ZPD=0
##XYDATA=(X++(Y..Y))
50.428 308332704 303939968 300354336 297072128 294556192 293105344 292380256
57.178 291565344 290195200 288198944 285676128 282440736 278799072 275109760
63.927 271334144 267783296 264911824 263018304 261574080 260187936 258782512
70.677 257161040 255240112 253168848 250994192 248557536 245898640 243449920
77.427 241419680 239583552 237733568 235942560 234209104 232454864 230679536
84.176 228982032 227310624 225573200 223914064 222491536 221309600 220077200
90.926 218870288 217684592 216354704 214636176 212540528 210515360 208560592
97.676 206765328 205239232 204055328 203107616 202216656 201342256 200502448
104.425 199834128 199283040 198629984 197658672 196308256 194846064
110.211 193039648 191279280 189877024 189066304 188669488 188163744
115.996 187429488 186690656 186041120 185450080 184828592 184087088
121.782 183200944 182375904 181697328 181058464 180377840 179625088
127.567 178843184 178148512 177641360 177232640 176778816 176233920
133.352 175688272 175299456 175157728 174914656 174510528 174014672
139.138 173473360 172889184 172232432 171480640 170577712 169817264
144.923 169334096 169109712 168978864 168767968 168438496 168015248
150.709 167584448 167174560 166768720 166327216 165848480 165417776
156.494 165111648 164841744 164541280 164180064 163777376 163370624
162.279 162974176 162547504 162027520 161500288 161065376 160847744
168.065 160758160 160462544 159813504 159084480 158509600 158131024
173.850 157822528 157491424 157164016 156900896 156723776 156571984
179.636 156385552 156127088 155757344 155221296 154471024 153789712
185.421 153446368 153488848 153517312 153243264 152668368 152042976
191.206 151551776 151182656 150773328 150272272 149761648 149315936
196.992 148925488 148566864 148220032 147878992 147493616 147039920
202.777 146569152 146181072 145953472 145873072 145677472 145367280
208.563 145006912 144592976 144123504 143653344 143233712 142841424
214.348 142481536 142113152 141753040 141463168 141299616 141242800
220.133 141054096 140692400 140320080 139927952 139539648 139205712
225.919 138968800 138835744 138586224 138140656 137673824 137349920
231.704 137242752 137248240 137097520 136621856 136179264 135888048
237.490 135700336 135530192 135354160 135183952 134964400 134678272
243.275 134392864 134107544 133814640 133519528 133225912 132937656
249.060 132692832 132551864 132447536 132280216 131987136 131673056
254.846 131486008 131460328 131477408 131351432 130978744 130627808
260.631 130465848 130418192 130313392 130085536 129806872 129684208
266.417 129675736 129676648 129716688 129771640 129755624 129587728
272.202 129209304 128955992 128913840 128896688 128783912 128546800
277.987 128257616 128050040 127977416 127895352 127755184 127603568
283.773 127496824 127462840 127478568 127517016 127697400 127839296
289.558 127774400 127482712 127173496 126951368 126794176 126663272
295.344 126615160 126638864 126634608 126575184 126488944 126371592
301.129 126242984 126166752 126194552 126320632 126312184 126013352
306.914 125716456 125615528 125746616 126014832 126277600 126506032
312.700 126611584 126620688 126536808 126367392 126132104 125927088
318.485 125917176 126172280 126378464 126293200 125994128 125768808
324.271 125942936 126355248 126519408 126289920 125933216 125785376
330.056 126006968 126203944 126155272 126013280 126044352 126335888
335.841 126776784 126991248 126837368 126700888 126650768 126647048
341.627 126625440 126524832 126332912 126246776 126374952 126537904
347.412 126713608 126919840 127091944 127081632 126882192 126828512
353.198 127065624 127344008 127405808 127201432 126965200 126812512
358.983 126771352 126877272 127140128 127559616 127819520 127829904
364.768 127783400 127755576 127771616 127835208 127926880 128007120
370.554 128057056 128061048 128056664 128108728 128233792 128370168
376.339 128418344 128344872 128276208 128349448 128533376 128650328
382.125 128627816 128622912 128741040 128984800 129304184 129637632
387.910 129956864 130097800 130034720 129883800 129732040 129629712
393.695 129568344 129477024 129308120 129252320 129412976 129630040
399.481 129787368 129911056 130060464 130232384 130383520 130488248
405.266 130522560 130479576 130415952 130488712 130621000 130709104
411.052 130735256 130751464 130798448 130849520 130873488 130890968
416.837 130859696 130764344 130655136 130631888 130798656 131096496
422.622 131271008 131159208 130836816 130651688 130844480 131096896
428.408 131241848 131301296 131367240 131487904 131613624 131597152
434.193 131429056 131315464 131340128 131467920 131571312 131502664
439.979 131293704 131122536 131077232 131158872 131311400 131527536
445.764 131777024 132008768 132139408 132125464 131993968 131845312
451.549 131820192 131985904 132147608 132205152 132174208 132113720
457.335 132054088 131978896 131811008 131542880 131361776 131428744
463.120 131774680 131984632 131949928 131812096 131616272 131402832
468.906 131244704 131250856 131462136 131671496 131864688 131991696
474.691 132021536 131928920 131728416 131309912 130826432 130583872
480.476 130700608 131032984 131241616 131193760 131113712 131029848
486.262 130960768 130921008 130929184 130991152 131103696 131246728
492.047 131329760 131300304 131125376 130930576 130797120 130718784
497.833 130684608 130667848 130629664 130549928 130435800 130276608
503.618 130082688 129970328 129966088 130038608 130009008 129745056
509.403 129378768 129112448 128991808 128941152 128854184 128724072
515.189 128547128 128335680 128166576 128079568 128058288 128000144
520.974 127754600 127345728 127075416 127136584 127459560 127667200
526.760 127722376 127665432 127427624 127080064 126763880 126622280
532.545 126609896 126458840 126081712 125800216 125796168 125996168
538.330 126109936 126124448 126106264 126073160 126026000 125977200
544.116 125974744 126028952 125858008 125222648 124642640 124474000
549.901 124702352 124889072 124877320 124764560 124684176 124671080
555.687 124654672 124501992 124114392 123850744 123782848 123778200
561.472 123787184 123836328 123825320 123700112 123508848 123285216
567.257 123014184 122764504 122680152 122858104 122974584 123008480
573.043 122931216 122723472 122324608 121950368 121811928 121864016
578.828 121936704 121968344 121942240 121789560 121314232 120982736
584.614 120914432 121027720 121182352 121340416 121426536 121334544
590.399 121100816 120927552 120957800 121177952 121319816 121331864
596.184 121237304 121018936 120730936 120481824 120334096 120278712
601.970 120316520 120423672 120482752 120397464 120156824 119982560
607.755 119996280 120067248 120113144 120110536 120098904 120102232
613.541 120110680 120144640 120224888 120299488 120289928 120166336
619.326 120075976 120031688 119936720 119750656 119498560 119279616
625.111 119132608 119045896 118981896 118924000 118905760 119008032
630.897 119284632 119427432 119315016 119116720 118970584 118915184
636.682 118983712 119369336 119767920 119785592 119336344 118720752
642.468 118355808 118320592 118291272 118152232 118059216 118197536
648.253 118647872 118844128 118650888 118344448 118108816 117959536
654.038 117859800 117834072 117864584 117827560 117744008 117671536
659.824 117609376 117464928 117344760 117272152 117258912 117322424
665.609 117442600 117539120 117537728 117470224 117462328 117581448
671.395 117718016 117649744 117229944 116928568 116905568 117018656
677.180 117120920 117137512 117135680 117120144 117076696 117035376
682.965 117058216 117169176 117353744 117555320 117596984 117370560
688.751 117055112 116936928 117337280 117527136 117195240 116768544
694.536 116603248 116810584 117114304 117300584 117389328 117424000
700.322 117375832 117250816 117113632 117013024 116940624 116859400
706.107 116849584 116965360 117238184 117438792 117476688 117367384
711.892 117098696 116721024 116398568 116254832 116255360 116329736
717.678 116469224 116564280 116543136 116385168 116265760 116121952
723.463 116011080 115989840 116049120 116098120 116052152 115975232
729.249 115951256 115997352 116086000 116242336 116438168 116424888
735.034 116169920 115867368 115633144 115467320 115425376 115584152
740.819 115741368 115804312 115787216 115777328 115799728 115805128
746.605 115764504 115710680 115702744 115784144 115916856 115972008
752.390 115920328 115829760 115748312 115658480 115567336 115504992
758.176 115456248 115451696 115484096 115504552 115485168 115403176
763.961 115218888 114987608 114834032 114854960 114969752 114908816
769.746 114636952 114481776 114529224 114667824 114749808 114848032
775.532 114927536 115018424 115071680 115002480 114722976 114452896
781.317 114326224 114327616 114429640 114609032 114768920 114781272
787.103 114656240 114513296 114382616 114296952 114271912 114290464
792.888 114344824 114475816 114621264 114761776 114871536 114912008
798.673 114851896 114761072 114716600 114748168 114799816 114747776
804.459 114606448 114474168 114369728 114257568 114097792 113915040
810.244 113845128 113872464 113885448 113877528 113875272 113902184
816.030 113989344 114029200 113958848 113866336 113857216 113912960
821.815 114007472 114208304 114409936 114485488 114395984 114237392
827.600 114073776 113902784 113775736 113721056 113683248 113558544
833.386 113318736 113146888 113082144 113088928 113124392 113160680
839.171 113146080 113047416 112953624 112945408 113046424 113184984
844.957 113313992 113429808 113555936 113668808 113722008 113702560
850.742 113664208 113628200 113592760 113604808 113697488 113785400
856.527 113613112 113148904 112842624 112867160 113103832 113270216
862.313 113325792 113393408 113474648 113522448 113502808 113366968
868.098 113300144 113474656 113658312 113575280 113206912 113005296
873.884 113401392 113979288 114265464 114258544 114198216 114273080
879.669 114469128 114707376 114970776 115228768 115435768 115568104
885.454 115717920 115961976 116121864 116112808 116007712 116001224
891.240 116219192 116304824 116154040 115998936 116017984 116282200
897.025 116439856 116380104 116218640 116026744 115807704 115647912
902.811 115676328 115728552 115644320 115463576 115320288 115334048
908.596 115410280 115350096 115180360 115107584 115297488 115630384
914.381 115699448 115474376 115307248 115320264 115404360 115327832
920.167 115013656 114855752 115008456 115224440 115210632 114794424
925.952 114561056 114599560 114656960 114635208 114558664 114464232
931.738 114274288 114137328 114163120 114278624 114311280 114149088
937.523 113977432 113889504 113838072 113769608 113677408 113536928
943.308 113330912 113113488 112906104 112680944 112491848 112480480
949.094 112537880 112338720 111909864 111546744 111501672 111736240
954.879 111919608 111992408 111923680 111715232 111433752 111260416
960.665 111205248 111172864 111153408 111072864 110832480 110377664
966.450 110000560 109746984 109569552 109380832 109070248 108838688
972.235 108783616 108750280 108712000 108688112 108627096 108406248
978.021 108203016 108093680 108071824 108114904 108364176 108476000
983.806 108164352 107686744 107390592 107406296 107522680 107630680
989.592 107684704 107626000 107449600 107238584 106967160 106736496
995.377 106724264 106939272 107310928 107873856 108484704 108907680
1001.162 109129824 109156728 108981472 108664904 108271336 107818176
1006.948 107383072 106984544 106642080 106399064 106237936 105965992
1012.733 105558376 105201672 105057288 105090552 104993472 104736008
1018.519 104492200 104309520 104195448 104153768 104180576 104229856
1024.304 104276344 104301280 104343408 104470376 104512496 104472008
1030.089 104425832 104376896 104317880 104285656 104281152 104203568
1035.875 104004336 103780992 103668528 103665784 103665744 103609208
1041.660 103494504 103403624 103404136 103413192 103451632 103476488
1047.446 103458336 103374624 103229544 102816712 102560816 102724392
1053.231 103134288 103410056 103422128 103361464 103164064 102957152
1059.016 102898376 103062912 103122728 102921488 102733448 102728528
1064.802 102862512 102926856 102834496 102758664 102778200 102850232
1070.587 102891616 102858776 102850376 102965104 103088904 103098632
1076.373 102995536 102925144 102934496 102959800 102952872 102901840
1082.158 102812960 102610864 102428896 102352736 102329968 102271560
1087.943 102060928 101919784 101875624 101849344 101881432 102003048
1093.729 102110128 102196264 102238936 102167648 102049656 102029400
1099.514 102208816 102361888 102496840 102558912 102493944 102283136
1105.300 102010840 101544528 101160400 101075192 101264264 101368960
1111.085 101216224 101122752 101126376 101175608 101255184 101481400
1116.870 101630288 101613968 101570952 101592064 101713504 101801960
1122.656 101800208 101860728 102068816 102286312 102254072 101855608
1128.441 101564592 101472568 101459192 101385160 101227176 101078600
1134.227 100922920 100814888 100785824 100818600 100834264 100844304
1140.012 100831144 100767864 100738648 100864920 101173544 101387472
1145.797 101450168 101455832 101509512 101607672 101556576 101323144
1151.583 101187832 101265872 101434544 101471896 101423720 101517704
1157.368 101772936 101976328 101854336 101515648 101370088 101408720
1163.154 101515976 101653928 101773984 101747592 101633512 101639448
1168.939 101814248 101989840 101987352 101926752 101972320 102081904
1174.724 102136624 102101920 102056600 102017264 102008272 102036392
1180.510 102066632 102075080 102171488 102264432 102220400 102051584
1186.295 101936488 102002544 102111576 102315592 102537528 102617184
1192.081 102456848 102335440 102311104 102339120 102366632 102397784
1197.866 102482120 102666480 102865672 103060680 103192624 103196896
1203.651 103058744 103084640 103325344 103646984 103959656 104217384
1209.437 104265992 104118824 103990760 103959280 103998304 104071688
1215.222 104127992 104029288 103781544 103590904 103704440 103954880
1221.008 104106960 104179824 104230472 104286304 104337728 104299984
1226.793 104286136 104425864 104688440 104891336 104943080 104980392
1232.578 105089600 105257920 105420968 105580600 105689696 105595176
1238.364 105519080 105655752 105986832 106191872 106263840 106260656
1244.149 106163744 106030600 105985312 106029576 105972872 105812000
1249.935 105746632 105948512 106250464 106328768 106243392 106160208
1255.720 106133520 106180472 106384168 106616296 106746824 106744080
1261.505 106621232 106232080 105957224 106114112 106429672 106520960
1267.291 106233680 106061864 106188416 106375192 106462000 106453464
1273.076 106448104 106395032 106340128 106338088 106385280 106426000
1278.862 106445104 106469680 106479016 106504616 106599472 106755688
1284.647 106971744 107161600 107185072 107027768 106889768 106892136
1290.432 106938888 106953280 106974520 107079576 107319064 107540464
1296.218 107757544 107911120 107972864 107958920 108014648 108130912
1302.003 108258480 108389968 108533352 108684472 108829824 108962728
1307.789 109059720 109101136 109137656 109195216 109255392 109357680
1313.574 109523216 109742920 109953976 110173776 110376120 110468520
1319.359 110450504 110509752 110740384 110925584 111083960 111212632
1325.145 111260560 111225464 111350168 111657248 111877024 111827720
1330.930 111778136 112274600 113032760 113452928 113512960 113593944
1336.716 113891856 114189880 114375808 114446256 114466592 114497872
1342.501 114736512 115238400 115793736 116295424 116701808 116835288
1348.286 116661096 116597824 116755296 117041808 117286672 117482056
1354.072 117656680 117793264 117967784 118248888 118594336 118950608
1359.857 119276400 119603080 119974304 120374264 120754440 121134400
1365.643 121490440 121838888 122260624 122770640 123213480 123582432
1371.428 123959032 124408096 124926432 125530152 126157544 126659056
1377.214 127061416 127633520 128590944 129461256 129843824 129966232
1382.999 130356424 131203080 131968704 132563192 133056320 133470304
1388.784 133896912 134619616 135543904 136347200 136950592 137544480
1394.570 138204800 138884880 139590864 140320112 141029584 141678032
1400.355 142309216 142872320 143393040 143970880 144578512 144946944
1406.141 145147952 145557152 146227216 146930384 147598800 148189424
1411.926 148596128 148908144 149326800 150048592 150662784 151196080
1417.711 151775952 152404928 152988848 153366160 153546160 153723968
1423.497 154001776 154365040 154752480 155145424 155564432 156024048
1429.282 156507536 157040368 157565904 158003776 158264848 158343088
1435.068 158345968 158502640 158835680 159316192 159900336 160407024
1440.853 160667136 160889024 161228528 161622160 161967776 162238208
1446.638 162344368 162376080 162324016 162101424 161757760 161599712
1452.424 161598240 161697968 161919792 162064640 161794464 161465248
1458.209 161487184 161718720 161787632 161448848 161197040 161070320
1463.995 160898448 160597728 160249872 160080272 160002000 159627632
1469.780 158917776 158355872 158290992 158311760 158205216 157942464
1475.565 157580256 157166736 156821600 156438400 156024624 155652208
1481.351 155359536 155161280 155054192 154956944 154806528 154592320
1487.136 154261712 154063360 154100048 154214112 154241024 154146208
1492.922 153820112 153272672 152808512 152629488 152506176 152162304
1498.707 151777088 151499104 151257280 150976752 150807600 150635456
1504.492 150412752 150236400 150235328 150259712 149968512 149546208
1510.278 149299184 149350192 149350256 149071344 148773296 148607168
1516.063 148521136 148342832 148090048 148001936 148053792 148049216
1521.849 147869312 147643952 147498352 147337344 147010272 146517712
1527.634 146097504 145749248 145606272 145726240 145875376 145695856
1533.419 145372736 145162224 145062016 145027424 144967360 144976912
1539.205 145135008 145218416 145123136 144906976 144674640 144420288
1544.990 144229696 144162112 144153040 144082976 144069008 144142160
1550.776 144274464 144505792 144834160 144875376 144654224 144392976
1556.561 144125984 143909520 143905488 143929920 143874784 143764240
1562.346 143613136 143339952 143153440 143126032 143133584 143066272
1568.132 143037760 143161104 143274224 143160624 142734576 142580560
1573.917 142863856 143069280 142976448 142770528 142663696 142632928
1579.703 142680784 142787344 142862048 142776368 142777056 142863088
1585.488 142981904 143188080 143349232 143070832 142566400 142241904
1591.273 142191472 142230256 142285152 142338544 142385888 142484784
1597.059 142684672 142941232 143164496 143259760 143166000 142899712
1602.844 142789248 142896048 143021344 143071824 143025056 142853104
1608.630 142625584 142373008 142134624 142085264 142489696 142742864
1614.415 142697200 142516272 142259920 141948496 141814288 141779632
1620.200 141710496 141625440 141529168 141198016 141015472 141154576
1625.986 141375744 141454048 141445936 141281792 140993664 140769008
1631.771 140788784 140658416 140256336 139932512 139811920 139807760
1637.557 139793552 139793280 139809712 139816976 139788592 139670000
1643.342 139614336 139673344 139731632 139659648 139520544 139380528
1649.127 139271264 139314704 139532416 139646496 139690240 139588960
1654.913 139345168 139042176 138675440 138303104 138011760 137812112
1660.698 137675664 137548176 137524528 137602528 137499600 137062064
1666.484 136538432 136154560 135927696 135940656 136098272 136125712
1672.269 135987824 135784160 135539504 135194976 134666144 134183480
1678.054 133841336 133663392 133649440 133670816 133345912 132767856
1683.840 132248704 131855216 131510104 131254944 131083800 131013072
1689.625 130984328 130811416 130507528 130362808 130338208 130255480
1695.411 130007592 129803296 129633848 129458248 129325792 129153088
1701.196 128747904 128257864 127897752 127713416 127513464 127169664
1706.981 127096232 127250736 127368688 127398840 127407432 127268528
1712.767 127067712 127002928 127015696 126689560 126157912 125710024
1718.552 125340736 125145376 125288048 125374672 125390048 125351696
1724.338 125220200 125042568 124826352 124557656 124375168 124333888
1730.123 124234208 124092784 123875448 123548936 123212880 122935816
1735.908 122794384 122911192 123080040 123119984 123044376 122942472
1741.694 122856360 122713760 122436008 122232504 122262768 122047104
1747.479 121395192 120748608 120662856 120853768 121153672 121374232
1753.265 121168080 120482144 120009816 119742136 119671872 119870616
1759.050 119966416 119783400 119541024 119293104 119036328 118801632
1764.835 118602352 118431664 118271560 118101832 117933936 117897336
1770.621 117992240 117922376 117486376 117034424 116845816 116844016
1776.406 116901976 116890824 116551840 116012072 115580216 115311232
1782.192 115195304 115377296 115422192 115259128 115018968 114774064
1787.977 114517528 114207584 114036048 114147048 114367944 114296616
1793.762 114007144 113762328 113593552 113219544 112323280 111805784
1799.548 111844240 112018288 111974840 111831688 111727152 111547424
1805.333 111155008 110611368 110359632 110346952 110244152 109996312
1811.119 109858144 109858400 109703112 109414296 109168856 109090760
1816.904 109046912 108814408 108547904 108534696 108675112 108440232
1822.689 107952720 107560264 107332080 107218016 107240488 107103920
1828.475 106787064 106556040 106690976 106851392 106730576 106497048
1834.260 106370888 106297976 106007664 105618728 105320304 105165744
1840.046 105102808 105119192 105002648 104736624 104501816 104493656
1845.831 104392264 103957560 103507992 103502152 103687400 103473400
1851.616 103093680 103014736 103219760 103217112 103086424 102971432
1857.402 102855064 102639200 102294960 102010920 101794880 101634456
1863.187 101544016 101477984 101474112 101521152 101568472 101552608
1868.973 101307424 100933408 100567760 100246936 100204440 100499832
1874.758 100587256 100362312 100092688 99810408 99692184 99920904 100096792
1881.508 99734368 99277816 99477200 99772592 99474512 98768752 98401120
1888.257 98318984 98345368 98436264 98420104 98192672 98139560 98299984
1895.007 98429184 98404368 98300624 98020688 97819000 97910056 98075352
1901.756 98008736 97858616 97769960 97738160 97680936 97601312 97559040
1908.506 97528616 97538224 97776688 97632016 97086352 96682584 96791056
1915.256 96848536 96564224 96324904 96354480 96510232 96594528 96613240
1922.005 96533360 96401664 96252552 96139640 96155912 96235088 96292520
1928.755 96356312 96388440 96368376 96303088 96243976 96188512 96162088
1935.505 96145456 96128720 95994528 95278312 94863456 95450248 96240048
1942.254 96156008 95670480 95663384 95915624 96040272 96055448 95761040
1949.004 95290032 95039968 95078192 95174904 95361776 95381832 95191256
1955.754 94976824 94790960 94624624 94477976 94409064 94536472 94647136
1962.503 94592376 94414840 94109744 93784824 93638336 93599696 93676168
1969.253 93844040 93870992 93778176 93602216 93314600 93031408 92850720
1976.002 92603272 92316328 92180032 92313592 92310048 92087976 91859704
1982.752 91780416 91713632 91385256 91045624 90860752 90747720 90587896
1989.502 90420792 90179952 89934936 89839512 89800928 89682896 89511384
1996.251 89234432 88821584 88695592 88733312 88523904 88009728 87669944
2003.001 87576224 87463448 87299216 87121616 86876168 86639672 86446096
2009.751 86228952 85930808 85666120 85544248 85395760 85142880 84866216
2016.500 84636096 84439432 84254264 84087280 83987664 83913608 83718504
2023.250 83429384 83243336 83150000 82915752 82613984 82388552 82244840
2030.000 82048544 81784952 81446592 81058152 80820400 80727056 80600552
2036.749 80424984 80228952 79994288 79804528 79659048 79511984 79271264
2043.499 79109024 79202672 79199568 78980528 78606720 77996920 77441448
2050.249 77126600 76978824 76981088 76985736 76730400 76314640 75973824
2056.999 75712168 75578776 75525760 75372776 75096480 74785608 74452960
2063.750 74190824 74081240 74099472 74196728 74131512 73855264 73510032
2070.500 73129408 72835952 72640576 72488352 72229104 72034648 71940016
2077.251 71771344 71455344 71145664 70840320 70688632 70775608 70835024
2084.001 70458976 70093656 70019928 69998832 69812992 69589696 69370376
2090.752 69179888 68992648 68793096 68617856 68409896 68150632 67890344
2097.502 67700384 67537168 67323728 67159656 67150808 67177512 66978296
2104.253 66543764 66242676 66105608 65891524 65624780 65370668 65121028
2111.003 64984624 64970660 64932312 64739404 64821088 65047852 64847020
2117.754 64231020 63794444 63666960 63478100 63179192 62929236 62885760
2124.504 62932416 63021520 63032600 62856256 62658936 62570308 62497692
2131.255 62345648 62140944 61875640 61618860 61454304 61328404 61137568
2138.005 61074084 61151604 61204108 61175104 60890532 60258160 59922376
2144.756 60265160 60620600 60308764 59913948 59767352 59702156 59489368
2151.506 59418724 59524236 59580360 59430096 59240300 59113568 59078644
2158.257 59140272 59088304 58753612 58478100 58428260 58487548 58556660
2165.007 58447784 58142724 57827216 57716516 57686976 57637456 57516796
2171.758 57226080 56952980 56993800 57072444 56847308 56556860 56712404
2178.508 56929152 56869356 56623036 56192480 55862120 55973400 56157204
2185.259 55870704 55440440 55272796 55256488 55149660 55041484 55261848
2192.009 55483568 55295788 54956432 55026216 55136268 54883632 54503752
2198.760 54430164 54466560 54399432 54278112 54151708 54075072 54170928
2205.510 54257848 54112116 53921480 53892140 53910096 53835512 53691992
2212.260 53682240 53705840 53650928 53548604 53399940 53224260 53060224
2219.011 52910008 52660736 52419624 52342912 52395660 52513472 52633076
2225.761 52659852 52578676 52482512 52400356 52411772 52386696 52229408
2232.512 52077592 52105916 52134112 52036800 51865484 51754908 51657728
2239.262 51505116 51400096 51417464 51423512 51394476 51332788 51206184
2246.013 51093212 51021344 50968948 50964144 50986172 51089916 51071092
2252.763 50846916 50603096 50410200 50397080 50586192 50723316 50574292
2259.514 50385164 50241068 50136132 50045572 50009012 50023860 49982564
2266.264 49891828 49793124 49669776 49702204 49857860 49886888 49687080
2273.015 49499956 49398640 49341712 49346104 49388540 49443556 49360048
2279.765 49044088 48922144 49005932 49088640 49059600 48979388 48851252
2286.516 48825664 48903228 48790812 48568224 48544316 48644676 48688228
2293.266 48623988 48265584 47901760 48040480 48466680 48425904 48188412
2300.017 48145648 48154976 47955272 47744828 47746196 47815592 47785356
2306.767 47737480 47795160 47810820 47507988 47194756 47194440 47309184
2313.518 47507688 47633704 47368364 47241200 47488284 47676460 47480696
2320.268 47425916 47601784 47744324 47600028 47593588 47753628 48004344
2327.019 48456288 48609704 48468696 48169900 47702536 47318204 47018080
2333.769 46901820 46973972 46861760 46648080 46506660 46414240 46397868
2340.520 46418980 46453168 46491396 46439800 46357856 46402056 46431404
2347.270 46275680 46066344 45918812 45825520 45837132 45863096 45789412
2354.021 45722136 45670364 45605644 45555800 45491620 45402632 45319348
2360.771 45190144 45225268 45415760 45535964 45455676 45398676 45352304
2367.522 45241764 45083792 45030928 45049748 45046524 45036552 45086956
2374.272 45154184 45202844 45177812 44925892 44646064 44584784 44629932
2381.023 44778692 44905408 44890432 44813088 44682856 44530840 44370468
2387.773 44313456 44391076 44479360 44487836 44539552 44632092 44611152
2394.524 44475176 44268220 44053328 44141356 44463860 44520648 44399144
2401.274 44281808 44172648 43987392 43795592 43669908 43608492 43648364
2408.025 43697420 43670036 43679060 43924136 44047456 43965484 43787376
2414.775 43493132 43410496 43541036 43578200 43393368 43349968 43422276
2421.526 43360444 43176912 43126332 43162400 43233028 43302852 43282200
2428.276 43286948 43568884 43777468 43566028 43281660 43151200 43105344
2435.027 43121188 43153960 43205360 43160784 42956960 42906816 43029184
2441.777 43043736 42924036 42821580 42748116 42655428 42552868 42509004
2448.528 42509900 42487284 42495168 42631428 42787892 42808956 42812340
2455.278 42827760 42773396 42602304 42493460 42458452 42367404 42215008
2462.029 42056172 41927896 41947192 42073048 42186792 42247072 42121876
2468.779 41941240 42074772 42200256 42022852 41803928 41910752 41989140
2475.530 41878556 41849776 42110776 42152040 41935948 41836016 41907340
2482.280 41942904 41908708 41769388 41569652 41405196 41365400 41560764
2489.031 41789812 41800616 41655164 41359700 41163876 41320100 41476592
2495.781 41610988 41514488 41074796 40903236 41015756 41193440 41380644
2502.531 41381700 41284304 41326852 41401604 41231816 41076668 41119500
2509.282 41201420 41199156 41169676 41120880 41065276 41030592 40983408
2516.032 40911872 40791212 40658792 40725032 40880064 40824672 40694264
2522.783 40811332 40980092 41013772 40982968 40977364 40847448 40569832
2529.533 40376440 40261168 40239608 40297044 40382432 40467956 40370004
2536.284 40223616 40309148 40428148 40261124 40185680 40507860 40745148
2543.034 40731828 40693608 40679576 40670632 40656352 40589036 40511000
2549.785 40648448 40880476 40994976 40978292 40678076 40438988 40507380
2556.535 40591184 40422316 40316920 40308540 40278760 40181660 40130232
2563.286 40122308 40170824 40173216 39872668 39567436 39563020 39704256
2570.036 39892860 39903488 39713512 39554276 39525964 39469728 39408868
2576.787 39459588 39574176 39609516 39582768 39584604 39575300 39424680
2583.537 39364044 39497556 39526872 39307604 39324664 39565572 39573592
2590.288 39401172 39255428 39179588 39217220 39243880 39093544 38967844
2597.038 38999220 39118152 39274068 39193784 38794848 38802632 39063460
2603.789 38871424 38460844 38401792 38495888 38600680 38704800 38783348
2610.539 38835280 38861248 38924252 39057448 39007884 38854768 38757968
2617.290 38741732 38934208 39045632 38879924 38672812 38612580 38601688
2624.040 38624280 38598800 38526320 38328360 38144912 38384860 38730428
2630.791 38602212 38358756 38181824 38090048 38081236 38095408 38127896
2637.541 38074016 37956140 37880004 37861132 38039240 38173088 38046256
2644.292 37937528 38182348 38172752 37863024 37690924 37758232 37727912
2651.042 37670608 37749776 37871480 37859048 37885596 38069780 38112840
2657.793 37893820 37811140 37906200 37939532 37916528 37765764 37601312
2664.543 37626808 37607344 37433512 37349120 37549752 37644108 37633256
2671.294 37599804 37571436 37583124 37583252 37566352 37521856 37427696
2678.044 37254020 36986768 36803976 36712556 36717804 36817252 36950264
2684.795 37076640 37125752 37107380 36992188 36965788 37037408 37032596
2691.545 36917396 36844364 36845372 37065540 37245344 36830080 36564424
2698.296 36754048 36919792 36855952 36849532 36903452 37077204 37263376
2705.046 36950920 36655480 36889128 37002580 36829488 36695216 36695508
2711.797 36779240 36871676 36793680 36662504 36684148 36705624 36638052
2718.547 36541128 36438240 36374320 36365972 36500896 36715308 36823560
2725.298 36837504 36661244 36567216 36683532 36825868 36944056 36965860
2732.048 36871144 36590780 36344556 36610116 36769716 36548944 36296820
2738.799 36166916 36155556 36241732 36295048 36290856 36239260 36239124
2745.549 36403916 36378484 36120476 35931104 35902752 36116756 36341852
2752.300 36267696 36127380 36187764 36197728 36103444 36018476 35953368
2759.050 35861900 35789812 35959496 36154284 36167256 36106780 35971336
2765.801 35892176 35875660 35886048 35888728 35729952 35589352 35577852
2772.551 35620576 35697316 35784892 35879744 35906784 35849056 35604408
2779.302 35322764 35061800 35165872 35652316 35863456 35656296 35357860
2786.052 35127932 35178340 35319252 35434876 35421572 35222272 35180016
2792.802 35262404 35124620 34915740 35083308 35183464 35016440 34824120
2799.553 34651216 34690984 34884996 34938768 34947980 35200500 35259260
2806.303 34870264 34684200 34737024 34768184 34774192 34865600 34959800
2813.054 34946832 34899868 34909604 34949232 34994368 34939432 34885056
2819.804 35262244 35611028 35564652 35405360 35200412 35164500 35270496
2826.555 35132020 34946416 34915704 34930528 34924796 34988028 35132804
2833.305 35275548 35382080 35378264 35363628 35486812 35644316 35811012
2840.056 35906276 35954164 36145212 36355052 36421064 36503684 36665832
2846.806 36827392 36966716 37131064 37304532 37445032 37541872 37518080
2853.557 37510340 37556624 37549968 37545216 37704020 37870476 38038628
2860.307 38197728 38373680 38453680 38394048 38662100 39142972 39752476
2867.058 40116220 39955660 40042540 40555448 40768332 40819912 40911204
2873.808 40963804 40835988 40822388 40944088 40998200 40977348 40789576
2880.559 40673748 40885096 40995240 40993072 41038788 41121112 40965448
2887.309 40838068 41025020 41141316 41053280 41203488 41562160 41526176
2894.060 41300856 41083716 41124744 41777768 41959388 41700748 41513016
2900.810 41526296 42049760 42523140 42595344 42681584 42783484 42648492
2907.561 42507700 42991440 43318932 43186092 43486052 44157876 44444416
2914.311 44445656 44234108 44413164 45123580 45448276 45248160 45104864
2921.062 45093820 45113520 45308596 45669280 46098120 46582224 46848680
2927.812 46901808 46831252 46858864 47164732 47198424 46919936 47298228
2934.563 47700296 47479332 47110216 46795504 46672432 46698728 46590608
2941.313 46488252 46586976 46482536 45843360 45490828 45383056 45373384
2948.064 45266756 44595160 44151076 44167540 43977444 43675152 43439360
2954.814 43443236 44148624 44349652 43879912 43404444 43072296 43137500
2961.565 43247412 43122872 43110652 43218504 43303160 43350912 43431560
2968.315 43384548 43091528 42908976 42860268 43078616 43263200 42629788
2975.066 42414424 42900236 42998628 42759440 42386384 42054284 41888396
2981.816 41872932 42008940 41874548 41615984 41819140 41881908 41411496
2988.567 41205880 41259852 41327052 41375316 41275792 41221712 41310588
2995.317 41344368 41309960 41072848 40795392 40692004 40763764 41001580
3002.068 41278996 41489116 41588096 41573928 41322952 41162944 41142680
3008.818 41370016 41493504 41030000 40689372 40753104 40894592 41031804
3015.569 41051544 40970516 40741160 40676820 40828304 41065172 41224080
3022.319 41180180 41193980 41358544 41723272 41964812 41401880 41098216
3029.070 41532524 42009584 42333900 42512572 42647296 42936116 42846228
3035.820 42376564 42506784 42974248 43057708 43158568 43454784 43547628
3042.571 43468368 43492700 43624140 43929392 44095992 44096688 44100296
3049.321 44138332 44130952 44494284 45618912 46293248 46462036 46183580
3056.072 45864276 45760668 45833972 46058388 45895216 46021516 46965576
3062.822 47605880 47567004 47526488 47505292 47457340 47532908 47714896
3069.573 48030376 48432396 48515224 48557184 48710452 48765968 48821364
3076.323 49303688 49798688 49441096 49554472 50401952 50657216 50533680
3083.073 50359836 50347240 50691824 50816124 50751408 50697652 50959716
3089.824 51638612 52078804 52214128 51777912 51591216 52505656 52974364
3096.574 52967212 53043500 53184264 53553224 53787596 53750624 54034456
3103.325 54467360 54928160 55218764 55235280 55603352 56205420 56610480
3110.075 56738348 56596568 56790180 57288964 57706816 58145088 58561004
3116.826 58808880 59005664 59567052 60012444 59808576 59898204 60377172
3123.576 60386188 60570772 61438384 61888752 61810304 62530108 63388740
3130.327 63045436 63442040 64560076 64402196 63832044 64050188 64590936
3137.077 65294356 65750172 66012420 66208488 66552020 67043172 67480360
3143.828 67898448 68070248 68230416 68476688 69065448 69654824 69371880
3150.578 69441544 70522976 70908752 70800152 70777456 71020856 71498608
3157.329 71834208 71991680 72243504 72493952 72498584 73254072 74080816
3164.079 73610928 73428360 74340816 74601992 74385568 74943096 75629648
3170.830 76191120 76679096 77122272 77808392 78297488 78059608 78314208
3177.580 78737560 77988016 77888272 78902424 79551296 79939800 81218088
3184.331 81736624 80018400 80609952 82126824 82108304 82093088 82578904
3191.081 83000080 83265976 83516752 83635416 83641472 83541696 83608040
3197.832 84313016 85079480 85757008 85966072 85886880 85630432 86346016
3204.582 87729192 87461488 86625744 86642888 86944376 87317776 87784168
3211.333 88163856 88405616 88357952 88153560 88013736 88293192 89701712
3218.083 89995216 89360112 90213448 91076352 91324592 91150952 90962008
3224.834 91725304 92435424 92997560 92168784 90861472 90891432 91325248
3231.584 91812544 92495648 93140528 93590592 94406064 95632976 96442728
3238.335 96385632 95263288 95153128 95988112 96230488 96444776 97362584
3245.085 97462928 97040648 97667576 98426768 98938136 98632328 98154624
3251.836 98818472 99475848 99952648 100598352 101176784 101065488 101361264
3258.586 102269960 103285624 103931176 103802280 103628736 103748816
3264.372 105304856 106068736 105157128 105666344 106774832 106239272
3270.158 106618600 108958424 109298240 108703696 108968104 109475808
3275.945 110110768 110267896 110445304 111197592 111393472 111431728
3281.731 112571536 113384152 113083072 113817648 115040824 115457224
3287.517 116467992 118170896 118864072 119167776 119413976 120194144
3293.303 121374744 122531176 122729040 121990848 122517856 123848216
3299.089 125084568 125452624
##END=
##TITLE=Sample6
##JCAMP-DX=5.01  $$ Nicolet v. 1
##DATATYPE=RAMAN SPECTRUM
##ORIGIN=TFS
##OWNER=Nicolet
##LONGDATE=2018/05/18
##TIME=14:24:41
##SPECTROMETER/DATA SYSTEM=DXR SmartRaman
##DATA PROCESSING=
Subtraction or Addition
Multiplied by a scalar
Wavelength->Wavenumber
Truncated
##COMMENTS=
Number of sample scans: 30
Collection length: 104.00 sec
Number of background scans: 512
Raman laser frequency: 12817.84 cm-1
Number of rejected sample scans: 0
Number of rejected background scans: 0
##XUNITS=RAMAN SHIFT(1/CM)
##YUNITS=RAMAN INTENSITY
##FIRSTX=50.428230
##LASTX=3299.895020
##FIRSTY=3313.822510
##MAXX=3299.895020
##MINX=50.428230
##MAXY=3313.822510
##MINY=395.446106
##XFACTOR=1.000000
##YFACTOR=1.000000E-005
##NPOINTS=3371
##DELTAX=0.964233
##ZPD=0
##XYDATA=(X++(Y..Y))
50.428 331382240 326810976 323250880 320436576 318258976 316781088 315719424
57.178 314510528 312899744 310841856 308169760 304496384 300346304 296446944
63.927 292956000 290011104 287581632 285895200 284553856 283245440 281880128
70.677 280278624 278379264 276339360 274215200 271910464 269442240 267058320
77.427 264775632 262507008 260305200 258357664 256588800 254772112 252905024
84.176 251083696 249212640 247155200 245244256 243884960 243168304 242303104
90.926 241020240 239520832 237955536 236271680 234446288 232681248 231029296
97.676 229454704 227960992 226546736 225279248 224281488 223673952 222999360
104.425 222137504 221131424 220021904 218762752 217296112 215816384
110.211 214190720 212659280 211451424 210784480 210472368 209944832
115.996 208958688 208010224 207340896 206890960 206413520 205667920
121.782 204601360 203564240 202619824 201712848 200806528 199893056
127.567 199014736 198278528 197816608 197495952 197153488 196734528
133.352 196315056 196058720 196088208 195919024 195353792 194625920
139.138 193955520 193485808 193140416 192588000 191741536 190960928
144.923 190380352 189978864 189664512 189350496 189012096 188611680
150.709 188252288 187940080 187626880 187266144 186851248 186436304
156.494 186061760 185710688 185342688 184926128 184498304 184138816
162.279 183893680 183581584 183099920 182548960 182033728 181575120
168.065 181155968 180768624 180444160 180122656 179805728 179520880
173.850 179199248 178771856 178258672 177817072 177514912 177266208
179.636 176979728 176510112 175916336 175407488 175102800 174934368
185.421 174804096 174703936 174506256 174048096 173329648 172614272
191.206 172119824 171823152 171494944 171130800 170744912 170306544
196.992 169768336 169216560 168784368 168480352 168144896 167753472
202.777 167342912 166968976 166683968 166477760 166138816 165575616
208.563 165017520 164576480 164257680 164038768 163891792 163871968
214.348 163753792 163442960 163013248 162586352 162242400 161970976
220.133 161575440 160906576 160344608 160008768 159875312 159833296
225.919 159753264 159549712 159302096 159018464 158727264 158473840
231.704 158281952 158134720 157988960 157836464 157645392 157445600
237.490 157219872 156943904 156591088 156178192 155820464 155595600
243.275 155416032 155177008 154849296 154505248 154216400 153992768
249.060 153825952 153796080 153797456 153661056 153232112 152730928
254.846 152469488 152510448 152645472 152595136 152246432 151888576
260.631 151678912 151564752 151413648 151180096 150931712 150831712
266.417 150835664 150822224 150784288 150722128 150622320 150473456
272.202 150253664 150134896 150166496 150224992 150255968 150241792
277.987 150176224 150042512 149788128 149560832 149413024 149298480
283.773 149159376 148928624 148634736 148435968 148450208 148531200
289.558 148543184 148450960 148344000 148282272 148236064 148125376
295.344 147944416 147797136 147782368 148034832 148242592 148191696
301.129 147945648 147747328 147752544 147960048 148104816 148182432
306.914 148218832 148243952 148278912 148320160 148324016 148202288
312.700 148011008 147747488 147456656 147197824 147033072 147003168
318.485 147121920 147389888 147681744 147953792 148138240 148198304
324.271 148141392 148036528 147958784 147905952 147829488 147661520
330.056 147478784 147367168 147345392 147422432 147574736 147741072
335.841 147891024 148031056 148281632 148495744 148582768 148549632
341.627 148457360 148340640 148191600 148115744 148198848 148300816
347.412 148399536 148520928 148645760 148672368 148590368 148670848
353.198 149060688 149467856 149599232 149396480 149134992 148984048
358.983 148959408 148996320 148988320 148906352 148948800 149255008
364.768 149561856 149690624 149664672 149656512 149862864 150347984
370.554 150620224 150513888 150292448 150148512 150122944 150156000
376.339 150175904 150151568 150087120 150034624 150018288 150040992
382.125 150161808 150328208 150506464 150698576 150899840 151061936
387.910 151094688 151092352 151019904 150988624 151167168 151603280
393.695 152079280 152245104 151999536 151830192 151859856 151943488
399.481 151986176 152025696 152125984 152299056 152488208 152604976
405.266 152586256 152422880 152236640 152172736 152210480 152247328
411.052 152271232 152360688 152631328 153119152 153389760 153234368
416.837 152990624 152897920 153083024 153326080 153340496 153154272
422.622 153108160 153332224 153668096 153793312 153674784 153637616
428.408 153772944 153994208 154149632 154096016 153812896 153634160
434.193 153842512 154080816 154208352 154224096 154188992 154049328
439.979 153816784 153642848 153637056 153760800 153887760 153951728
445.764 154105808 154349104 154525168 154530176 154378896 154177600
451.549 154046112 153971456 154003472 154127232 154272400 154407488
457.335 154568720 154695392 154651776 154429344 154256336 154317840
463.120 154644448 154820528 154686016 154464800 154281088 154159568
468.906 154073632 154026640 154055056 154096880 154099504 154086992
474.691 154077632 154049920 153982768 153867792 153739312 153640672
480.476 153586496 153570224 153562448 153467392 153429936 153542464
486.262 153735040 153928256 154125776 154301936 154347488 154206160
492.047 154030880 153889264 153746704 153622336 153731088 153848016
497.833 153781328 153543264 153281824 153143824 153146800 153091184
503.618 152984096 152972944 153105024 153345056 153436224 153231744
509.403 152857936 152466192 152081840 151746512 151543552 151642192
515.189 151569616 151251120 150915424 150713728 150652800 150610944
520.974 150465792 150230464 150047440 150022576 150153168 150302432
526.760 150543264 150654672 150478464 150128784 149829328 149788544
532.545 149931456 149902000 149629360 149362480 149143792 148943840
538.330 148841424 149103456 149357488 149288064 148923504 148513616
544.116 148270832 148203232 148129968 148061728 147991776 147863296
549.901 147637296 147491936 147615632 147839936 147956912 147944160
555.687 147884864 147877808 147970528 147972208 147786480 147515888
561.472 147223712 146928256 146651616 146463872 146350112 146204608
567.257 145971296 145721536 145592800 145598304 145624944 145657520
573.043 145665472 145660992 145706256 145723328 145564096 145279472
578.828 145114240 145199088 145451520 145525728 145277088 145056112
584.614 144910320 144827248 144773440 144699152 144585760 144451056
590.399 144312816 144166592 143998368 143816544 143810832 144231792
596.184 144494096 144397712 144055872 143751680 143673152 143718768
601.970 143724512 143665888 143594128 143566560 143604512 143539040
607.755 143365344 143204352 142996704 142739856 142583936 142737200
613.541 142984240 143008032 142816080 142640080 142678496 142967392
619.326 143229456 143455456 143571712 143560304 143451728 143312032
625.111 143129440 142951280 142810528 142697280 142617296 142614080
630.897 142726960 142738624 142523200 142252288 142096592 142129872
636.682 142200288 142262048 142306992 142291936 142177520 142007920
642.468 141935376 142046640 142101696 141958912 141832256 141969696
648.253 142466688 142651824 142319776 141870976 141617136 141592464
654.038 141616784 141542000 141379216 141197840 141065312 141009600
659.824 140982144 140929328 140822224 140546640 140354096 140475552
665.609 140949168 141410192 141616256 141609456 141499600 141344304
671.395 141182224 141017568 140800416 140614128 140550512 140572512
677.180 140598992 140536896 140497712 140527616 140562480 140593120
682.965 140682256 140851744 141040608 141181232 141268208 141299824
688.751 141227392 141044000 140670672 140518608 140673632 140906416
694.536 141064368 141154096 141259840 141470416 141695712 141703408
700.322 141396992 140954368 140686640 140729200 140733776 140657952
706.107 140577936 140508912 140431664 140389472 140392816 140356176
711.892 140196944 139956176 139794816 139873376 140123184 140278960
717.678 140272176 140192032 140184096 140322592 140392800 140270192
723.463 140114416 140018912 139976912 139920368 139766960 139580912
729.249 139456112 139409440 139396992 139393072 139384112 139284384
735.034 139071744 138918368 138974576 139288288 139491232 139462064
740.819 139400080 139357728 139344160 139380448 139569136 139688672
746.605 139477712 139027568 138655152 138576240 138715008 138788448
752.390 138762848 138716608 138724400 138755088 138714832 138544992
758.176 138429584 138476432 138636912 138777104 138798960 138763536
763.961 138740320 138732288 138738336 138803824 138870160 138678816
769.746 138185232 137816160 137683872 137653840 137541072 137278752
775.532 137202416 137472736 137861360 138131872 138232848 138179680
781.317 137902336 137589200 137449952 137521104 137659632 137696640
787.103 137637904 137620736 137702592 137800160 137778144 137549200
792.888 137384784 137316864 137305296 137353056 137433600 137449552
798.673 137373728 137261808 137163104 137128560 137171264 137248208
804.459 137276512 137184944 137017680 136935168 137084896 137404800
810.244 137561280 137481280 137286880 137060256 136836944 136666672
816.030 136519712 136414608 136393632 136436256 136474080 136349296
821.815 136268320 136358640 136535008 136727296 136936496 137130848
827.600 137284400 137366928 137301968 137076752 136802576 136619536
833.386 136527488 136463264 136445424 136465040 136495136 136487888
839.171 136440144 136350672 136252480 136198304 136219024 136283376
844.957 136405744 136473456 136351104 136091552 135893504 135955984
850.742 136185552 136448912 136716608 136886848 136884320 136728608
856.527 136494656 136192304 135937104 135773152 135684784 135601424
862.313 135475600 135449504 135576816 135720624 135776032 135701056
868.098 135652160 135678656 135753264 135829424 135906256 136057552
873.884 136421552 136792912 136887968 136740816 136634032 136864432
879.669 137328176 137715888 138008912 138202000 138240928 138123856
885.454 138050192 138087008 138162336 138289680 138429296 138479600
891.240 138304368 138211552 138466656 138827216 138965008 138656976
897.025 138399504 138292240 138275264 138374848 138574784 138663696
902.811 138404144 138055872 137961968 138120064 138248000 138064656
908.596 137721584 137445024 137241808 137193536 137406752 137772624
914.381 137931232 137853840 137718512 137548544 137375808 137298480
920.167 137378480 137405792 137330608 137223712 137158816 137159936
925.952 137149152 137063408 136916352 136725568 136525200 136410224
931.738 136510320 136579792 136422080 136088848 135800464 135682368
937.523 135663056 135724320 135794816 135780496 135640704 135433552
943.308 135195552 135002992 134959776 135055072 135131120 134967248
949.094 134605360 134357744 134327840 134342400 134174000 133850480
954.879 133641544 133472048 133356016 133387400 133555648 133585720
960.665 133398256 133246976 133236880 133216760 132926536 132157408
966.450 131671952 131703720 131923048 131970840 131697936 131421824
972.235 131170968 130928808 130755808 130674584 130553296 130196768
978.021 129895632 129860184 129985080 130032704 129860472 129610352
983.806 129289528 128998672 128904480 129108056 129308568 129196424
989.592 128945640 128801368 128790856 128798120 128682704 128543312
995.377 128525712 128663744 128982640 129588784 130290224 130757352
1001.162 130986312 131061032 131025400 130808336 130164304 129192472
1006.948 128491392 128187416 128058656 127863480 127600904 127351048
1012.733 127115760 126882560 126657888 126454776 126251440 126034800
1018.519 125863248 125756056 125704368 125660984 125600744 125581944
1024.304 125616208 125602152 125468224 125212840 125056776 125083200
1030.089 125164392 125186328 125140760 125066016 124829736 124680472
1035.875 124811280 125128504 125256776 124933280 124719200 124700536
1041.660 124678016 124544800 124300992 124147048 124161448 124189232
1047.446 124116968 123924536 123775216 123638808 123565560 123622728
1053.231 123790016 123973832 124215272 124323008 124190480 123970376
1059.016 123814600 123746536 123714232 123772648 123835696 123851400
1064.802 123803064 123741136 123674416 123629416 123680648 123748672
1070.587 123688392 123339440 123088992 123147216 123276816 123250792
1076.373 123058848 122922632 122855408 122876672 123024912 123237936
1082.158 123349952 123216208 123070448 123003992 122992544 122982888
1087.943 122883248 122816800 122778800 122708032 122678200 122728336
1093.729 122709152 122497440 122298144 122198400 122167336 122129640
1099.514 121978552 121910928 122044552 122230088 122341128 122370200
1105.300 122314552 122108768 121887120 121724832 121649368 121613952
1111.085 121618248 121630640 121573120 121461608 121386768 121407736
1116.870 121475168 121658752 121811840 121799112 121634448 121596240
1122.656 121782384 121992984 122134488 122163168 122104264 122017248
1128.441 121896896 121700296 121515176 121403952 121376952 121333144
1134.227 121271848 121203880 121136832 121057920 120893800 120613136
1140.012 120395504 120290368 120277232 120295304 120327672 120441224
1145.797 120617752 120791456 120953504 121125328 121276896 121384376
1151.583 121520840 121723184 121930408 122060448 122145816 122160680
1157.368 122078504 122014992 122148568 122355296 122221352 121811608
1163.154 121452248 121285304 121243288 121266592 121305248 121269320
1168.939 121158128 121070240 121108152 121214712 121311008 121375280
1174.724 121413000 121487576 121573768 121613024 121646560 121712232
1180.510 121782472 121739608 121516992 121316752 121264512 121310768
1186.295 121339048 121409560 121431504 121330504 121240664 121270456
1192.081 121498608 121644968 121662888 121679456 121717240 121774368
1197.866 121845920 121958744 122099600 122271592 122380896 122320152
1203.651 122074600 121983848 122098392 122296080 122465672 122589392
1209.437 122728088 122884720 122864328 122594040 122286840 122181320
1215.222 122216688 122333496 122503320 122604392 122508728 122399928
1221.008 122454040 122636560 122916528 123319960 123723368 124123904
1226.793 124398416 124317992 123900880 123594288 123704960 123815616
1232.578 123744616 123634584 123661936 123936424 124147496 124146584
1238.364 124118920 124223240 124453720 124613560 124686488 124799832
1244.149 124999048 125185568 125198032 125053688 125032736 125170496
1249.935 125289536 125194192 124987328 124975320 125092032 125109304
1255.720 124953408 124818176 124892080 125061328 125212584 125311048
1261.505 125361728 125385880 125410208 125458800 125530456 125602456
1267.291 125705752 125744568 125727808 125781608 125925968 126105872
1273.076 126171824 126045768 125864024 125698952 125565976 125394008
1278.862 125180880 125123520 125181712 125156176 124931832 124728824
1284.647 124848976 125124560 125301880 125342240 125387904 125522104
1290.432 125673256 125786048 125893944 126056272 126332920 126532920
1296.218 126669104 126672672 126463656 126062864 125997488 126352232
1302.003 126604712 126573160 126441368 126493168 126687040 126871152
1307.789 127004456 127058072 127053392 127087216 127281360 127585144
1313.574 127838576 127964648 128049288 128087904 128191808 128424120
1319.359 128718368 128952208 129211776 129262344 129000648 128738136
1325.145 128783840 129128920 129291600 129284328 129343360 129541440
1330.930 129865128 130434280 131072336 131396104 131415048 131457480
1336.716 131615512 131817544 132067712 132298232 132498168 132830704
1342.501 133171096 133431264 133710864 134022056 134327984 134526784
1348.286 134600288 134617584 134611584 134686960 134885088 135107008
1354.072 135175344 135115968 135185712 135580976 136052576 136392000
1359.857 136669248 137037840 137557248 138053472 138427184 138812384
1365.643 139216352 139620416 140059760 140553520 141019952 141447664
1371.428 141752400 141840416 141947920 142384096 143010624 143597440
1377.214 144161840 144837824 145644544 146425488 147022032 147461712
1382.999 147936064 148560736 149147536 149596784 150040144 150585408
1388.784 151222208 151965344 152776928 153506000 154115328 154703904
1394.570 155295088 155851008 156328000 156789520 157347136 158044064
1400.355 158728592 159366496 159901200 160323408 160705936 161285024
1406.141 162056544 162845392 163550432 164167264 164785120 165351216
1411.926 165801600 166175824 166540448 166903840 167270672 167787552
1417.711 168367968 168826096 169115680 169451392 169830336 170194064
1423.497 170585600 171032944 171525056 171999360 172375920 172731824
1429.282 173225072 174006080 174802416 175525952 176036944 176313680
1435.068 176467520 176731920 177127360 177435456 177537136 177571216
1440.853 177725328 178009456 178379360 178763824 179089520 179310112
1446.638 179385024 179390288 179379856 179323264 179236064 179310816
1452.424 179502208 179554560 179434480 179268704 179107744 178961552
1458.209 178859248 178790592 178718096 178657232 178507968 178245840
1463.995 177874992 177423760 176931184 176359840 175752960 175345296
1469.780 175210176 175172528 175113024 174938384 174480144 173860080
1475.565 173409808 173280128 173215632 173118416 172883424 172518864
1481.351 172132160 171833056 171616096 171360480 171002496 170651968
1487.136 170464016 170300288 170004160 169728624 169661360 169772320
1492.922 169714192 169487776 169235120 169072128 168905168 168553488
1498.707 168198064 168000160 167873408 167683520 167586736 167498192
1504.492 167400576 167273776 167053984 166724624 166365216 166066784
1510.278 165878496 165849408 165664400 164866000 164224016 164163616
1516.063 164489232 164785824 165065824 165090160 164806416 164432816
1521.849 164073296 163835408 163923472 164094240 164056992 163815328
1527.634 163357200 162593408 162099136 162061312 162126768 161786512
1533.419 161273440 160887616 160651856 160585776 160844928 160886832
1539.205 160528544 160161056 160065776 160177136 160324016 160439552
1544.990 160368256 160134208 159956048 159804288 159818144 160225616
1550.776 160671648 160723152 160340784 160112336 160034448 159964112
1556.561 159816608 159575744 159195296 158801344 158564720 158486352
1562.346 158364960 158098368 158024752 158245072 158484896 158518208
1568.132 158509264 158506816 158491072 158528320 158703296 158706240
1573.917 158567056 158413696 158220144 158054880 158028800 158090624
1579.703 158214544 158373088 158459008 158294784 158253584 158381264
1585.488 158431648 158249792 157967072 157809264 157742592 157755792
1591.273 157872656 157892032 157468832 157254064 157404224 157767200
1597.059 158253040 158735408 158819184 158514928 158053616 157489232
1602.844 157357968 158064096 158548576 158267360 157627424 157464080
1608.630 157659248 157846016 157985776 158109376 158126944 158208352
1614.415 158356368 158562096 158910080 159184288 158719536 157784112
1620.200 157087184 156837984 156776272 156975984 156899408 156331952
1625.986 155672048 155581648 155872256 155793456 155426112 155172624
1631.771 155258016 155351248 155489792 155553696 155413472 155195648
1637.557 155204976 155325664 155229728 154906496 154666560 154718976
1643.342 154685232 154525984 154363008 154241680 154175696 154218560
1649.127 154312160 154420032 154518960 154506992 154424000 154211824
1654.913 153869952 153541232 153384784 153245904 152915536 152509712
1660.698 152251728 152127600 152090944 152132368 152033712 151682464
1666.484 151253936 150991536 150793088 150533920 150239280 150034896
1672.269 149892608 149648784 149315584 148966816 148735200 148499008
1678.054 148124944 147811760 147644944 147531248 147339312 147087664
1683.840 146789888 146455328 146066400 145648816 145281424 144984112
1689.625 144739664 144365504 143903552 143811280 143948304 143868464
1695.411 143296848 143054448 143286160 143320800 142964464 142488240
1701.196 142091440 141782160 141700448 141845648 141918768 141800608
1706.981 141703776 141586688 141480752 141540496 141568704 141209504
1712.767 140748752 140501120 140422720 140151424 139782928 139470928
1718.552 139186064 139032448 139151520 139192048 139116656 139059328
1724.338 139110384 139184544 139102752 138860176 138593072 138361824
1730.123 138148928 137972960 137833504 137708320 137494752 137037920
1735.908 136672768 136634464 136714304 136795200 136829472 136450288
1741.694 135850768 135404800 135189424 135055536 135092352 134899904
1747.479 134318160 133739224 133673032 133838672 133969640 134011280
1753.265 133938424 133760392 133568704 133362328 133250720 133335080
1759.050 133272648 132782896 132378440 132286280 132280456 131987976
1764.835 131567936 131257376 131038744 130817640 130599032 130514736
1770.621 130562784 130475736 130108608 129683056 129278528 129111368
1776.406 129215856 129427272 129531896 129516456 129300736 128930968
1782.192 128597584 128367440 128233608 128181192 128018640 127501432
1787.977 127009424 126997544 127191872 127295536 127241064 126994848
1793.762 126622744 126334448 126165320 125975488 125757680 125470680
1799.548 125138528 124886808 124766320 124696232 124714256 124649512
1805.333 124323240 123787880 123413536 123203464 123015528 122822840
1811.119 122669688 122494352 122135768 121619936 121302808 121631480
1816.904 122013088 121873240 121476816 121159488 120929320 120834336
1822.689 120810672 120752560 120640760 120452384 120183480 119718080
1828.475 119058248 118623072 118923928 119301432 119290224 119065128
1834.260 118799216 118525120 118283456 118068968 117806384 117484896
1840.046 117381576 117494520 117443368 117183872 116861256 116395152
1845.831 116123904 116098024 116130760 116139928 116177304 116290040
1851.616 116344544 116160240 115772328 115285880 114793504 114498776
1857.402 114392944 114295336 114240184 114196680 114139688 114081576
1863.187 114129736 114077536 113641344 113247312 113286840 113565432
1868.973 113481504 113171616 112841544 112538168 112490848 112758704
1874.758 112822328 112579600 112331336 112272304 112171384 112041152
1880.543 111876416 111607288 111329552 111130032 110969128 110871216
1886.329 110838120 110770592 110700376 110656760 110638736 110712680
1892.114 110920688 110922952 110674168 110368344 110107984 109940184
1897.900 109877992 109822360 109716464 109574168 109489744 109430200
1903.685 109294864 109133264 109054944 109036352 109068104 109097080
1909.470 109022568 108858568 108764416 108766024 108925328 109426064
1915.256 109647184 109176000 108685080 108504432 108506832 108533192
1921.041 108538856 108445008 108301736 108214512 108163744 107868640
1926.827 107389760 107250552 107652880 107949624 108106936 108016832
1932.612 107604432 107293152 107233192 107237464 107220072 107218528
1938.397 107283840 107396024 107448416 107490824 107740016 107978928
1944.183 107705176 107115968 106674672 106432800 106308304 106306176
1949.968 106352320 106379160 106379184 106390368 106316088 106145304
1955.754 106044968 106117064 106220688 106364232 106462416 106398056
1961.539 106259152 106164944 106033544 105770032 105480360 105429384
1967.324 105422888 105182328 104794936 104519472 104363576 104375792
1973.110 104465480 104361136 104025584 103780104 103663768 103580936
1978.895 103377928 103170272 103007080 102866464 102817624 102772976
1984.681 102553320 102227592 101845088 101495736 101307936 101209544
1990.466 101040688 100824808 100618176 100381144 100296320 100278480
1996.251 99972904 99315336 99071376 99105696 99016400 98764368 98520288
2003.001 98279560 98130528 98095144 98027344 97737424 97424632 97130000
2009.751 96873720 96724960 96594408 96419464 96156720 95769504 95391080
2016.500 95224592 95113608 94871944 94582248 94386944 94286224 94338528
2023.250 94395608 94126424 93561272 93208104 93052488 92887376 92599752
2030.000 92460048 92423984 92129424 91491136 91083600 90972000 90881888
2036.749 90789520 90566672 89935776 89474800 89270480 89191840 89239304
2043.499 89250592 88993872 88690976 88518376 88405464 88291728 88138592
2050.249 87851992 87512248 87274632 87067448 86758584 86400904 86142448
2056.999 85975968 85918912 85916672 85746408 85388816 85158392 84992584
2063.750 84746808 84440600 84060624 83574904 83216160 83010424 82887992
2070.500 82876968 82919288 83007664 82988224 82542512 82138792 81830520
2077.251 81550520 81325248 81113352 80827424 80649048 80650784 80660384
2084.001 80478736 80165176 79813016 79475984 79296096 79154368 78835152
2090.752 78575760 78602136 78682712 78557352 78222048 77685320 77137848
2097.502 77024696 77120560 77186160 77223064 76967648 76542456 76258096
2104.253 76030312 75850656 75763816 75539200 75230880 75014120 74884568
2111.003 74652112 74403488 74252744 74131576 74209976 74367656 74307768
2117.754 74080944 73751376 73364576 73171632 73139040 73035800 72839992
2124.504 72620800 72336168 72187464 72309720 72296840 72219240 72154728
2131.255 72052376 71874448 71604336 71259512 70919184 70611632 70224288
2138.005 70097136 70276632 70429344 70309680 70021264 69605032 69441512
2144.756 69735264 70026664 69825168 69461128 69182920 68989136 68916072
2151.506 68859568 68644464 68359280 68203312 68093416 67996744 67998544
2158.257 68146736 68175400 67925872 67655704 67442536 67299136 67223600
2165.007 67103968 67019604 66945996 66739208 66555372 66510676 66471196
2171.758 66306184 66134264 66111772 66124736 66034776 65887224 65795036
2178.508 65715260 65615688 65478180 65222408 64981648 64869176 64782628
2185.259 64680616 64583028 64585536 64594800 64316412 63937032 63837164
2192.009 63863360 63840484 63826192 63998188 64100880 63855944 63494948
2198.760 63445020 63490380 63386436 63211424 63089776 63002276 62888648
2205.510 62757344 62673308 62649736 62556288 62473084 62505748 62524212
2212.260 62377380 62268568 62424492 62609276 62242104 61755676 61572224
2219.011 61599608 61785352 61902252 61571484 61227064 61181572 61279072
2225.761 61395240 61373372 61210040 60993244 60831000 60674988 60489024
2232.512 60357088 60361744 60397224 60403880 60318584 60048192 59882216
2239.262 60043696 60258332 60207556 60086012 60183620 60174372 59783588
2246.013 59398476 59352516 59374828 59436940 59437360 59190056 58988860
2252.763 58905956 58920740 59092548 59204456 59166112 59119048 59247492
2259.514 59156416 58793272 58498360 58416988 58399920 58388844 58307788
2266.264 58174780 58062976 57981120 57989644 58026544 58065736 58215424
2273.015 58029948 57585908 57313508 57491700 57632564 57723824 57754980
2279.765 57733968 57469940 57074596 56898296 56942424 57034772 57120772
2286.516 57016504 56778132 56612812 56559264 56651012 56783764 56730312
2293.266 56483728 56171532 55933276 55942956 56129828 56278944 56335840
2300.017 56207160 55968596 55801672 55716716 55731060 55776268 55796508
2306.767 55792408 55772888 55746868 55625896 55498936 55591412 55618004
2313.518 55374524 55163092 55093468 55083716 55172832 55189904 54972808
2320.268 54919720 55100252 55274340 55162072 55393568 55987708 56342524
2327.019 56069312 56007788 56091548 55916804 55296208 55106304 55208160
2333.769 55043764 54596568 54270512 54102452 54256316 54531288 54458092
2340.520 54168452 53958128 53855876 53827144 53823292 53760796 53691088
2347.270 53620812 53581120 53660384 53625916 53349916 53140204 53417016
2354.021 53624052 53562928 53466176 53617152 53638372 53471088 53336616
2360.771 53427116 53330296 53059216 52862892 52801000 52830120 52924176
2367.522 52962488 52944288 52890788 52817828 52792436 52796016 52733564
2374.272 52625768 52505956 52406128 52328564 52339256 52633012 52861596
2381.023 52748364 52536156 52435808 52358404 52275060 52170276 52059864
2387.773 51957940 51861024 51842604 51918824 51863228 51656708 51437628
2394.524 51248296 51375776 51725740 51798352 51598864 51669604 51823724
2401.274 51648824 51328644 51380644 51475532 51225324 50920948 51020076
2408.025 51172176 51161440 51088116 50937048 50974412 51277392 51410840
2414.775 50956148 50801140 50985148 51030384 50737776 50627056 50676976
2421.526 50653096 50558872 50568812 50620348 50578156 50494036 50495136
2428.276 50548560 50613332 50587376 50366444 50115440 49913032 49864524
2435.027 50107052 50204084 49994460 49868764 49940356 50015008 50054284
2441.777 49996360 49854300 49800752 49834116 49897236 49919508 49814060
2448.528 49613088 49210768 48922508 49160612 49533004 49555900 49534168
2455.278 49562060 49538128 49422148 49329912 49248584 49193236 49191692
2462.029 49216100 49271452 49301484 49284172 49214192 49136740 49148048
2468.779 49173064 48899068 48645300 48733312 48932936 49118832 49099876
2475.530 48727808 48489132 48718864 48768256 48583952 48384588 48201400
2482.280 48070672 48000584 48091528 48294380 48315244 48285484 48371116
2489.031 48481528 48601564 48577004 48308836 48075700 48106596 48122832
2495.781 48106200 48157832 48299568 48301100 48162796 47981316 47785936
2502.531 47741440 47768340 47723408 47674260 47812816 47937132 47914476
2509.282 47806072 47556116 47512900 47796236 47823732 47430872 47365204
2516.032 47629128 47570556 47266160 47438680 47820396 47755352 47451384
2522.783 47251644 47176028 47206712 47181436 46982436 46824020 46808376
2529.533 46961540 47224208 47276048 47085444 46935872 46854536 46881988
2536.284 46950144 46934120 46884352 46856432 46880028 46988704 47109996
2543.034 47225636 47269944 47183440 47211788 47339576 47414232 47416612
2549.785 47378928 47285640 46981992 46701220 46768360 46879564 46918000
2556.535 46928216 46874980 46767720 46625148 46533020 46504204 46446980
2563.286 46394288 46438540 46487704 46394420 46262584 46267860 46314732
2570.036 46222120 46105748 46008184 45960452 46009084 45879780 45644048
2576.787 45620280 45756484 45915900 46015788 46028104 46018824 46079452
2583.537 46055888 45898436 45787528 45789488 45686188 45455684 45266136
2590.288 45156344 45207696 45339824 45391472 45353136 45181892 45031120
2597.038 45006880 45094084 45246864 45166212 44763844 44740124 44979544
2603.789 44927600 44727928 44818220 44980968 45068236 45087880 44967140
2610.539 44844532 44742044 44783000 45038880 44976328 44750296 44770168
2617.290 44902068 44755592 44563796 44493428 44490288 44538972 44673668
2624.040 44896172 44907400 44722044 44685396 44761136 44752272 44667284
2630.791 44465140 44322540 44432292 44509776 44476784 44316840 44001460
2637.541 44056336 44326364 44193416 43863844 43936720 44023984 43775876
2644.292 43593248 43948848 44065860 43875728 43804100 43954376 43999476
2651.042 43950856 43843288 43717024 43627928 43619460 43737392 43815660
2657.793 43789112 43775860 43778484 43810524 43848860 43718872 43516824
2664.543 43310228 43216228 43350136 43499736 43528672 43401664 43183504
2671.294 43373884 43847016 43687180 43304376 43241652 43255516 42970240
2678.044 42916844 43230008 43255120 42917072 42794768 42876216 42893492
2684.795 42852612 42672868 42565080 42777612 42952992 43006248 42866652
2691.545 42529060 42608816 42894924 42963364 42924344 42997412 42961040
2698.296 42729016 42598220 42688064 42805104 42862328 42623572 42316644
2705.046 42489928 42776616 42956148 42816832 42357808 42148952 42421632
2711.797 42635936 42759700 42784196 42697576 42316592 42027908 41978156
2718.547 42046712 42205624 42395660 42552812 42381576 42099396 42354852
2725.298 42657840 42511708 42398824 42544740 42502476 42090500 41963876
2732.048 42027064 42164348 42285036 42237704 42223508 42301416 42187460
2738.799 41795204 41628488 41687604 41744560 41764628 41797052 41851696
2745.549 41920648 41966872 41976996 41780388 41397340 41286176 41313396
2752.300 41328664 41364928 41520368 41487808 41194548 41180220 41427252
2759.050 41194648 40707864 40632352 40717908 40722396 40748624 40868364
2765.801 40917332 40917928 40936992 40997192 41187068 41348616 41364996
2772.551 41315352 41259088 41103568 40890984 40953624 41129488 41017332
2779.302 40788844 40539452 40503960 40697752 40683704 40374312 40476252
2786.052 40719500 40629668 40407988 40243772 40244200 40456304 40588548
2792.802 40622152 40550876 40378228 40055296 39909496 40083000 40231660
2799.553 40160136 39950908 39736932 39908144 40169964 39795616 39544612
2806.303 39873808 40156632 40278864 40191688 39975336 39725484 39719600
2813.054 40104488 40394612 40325316 40270200 40239084 40114192 40001160
2819.804 40366440 40716404 40617536 40566312 40618628 40513768 40302592
2826.555 40545912 40840768 40780308 40679592 40746148 40718172 40575472
2833.305 40705000 40979432 41164656 41315000 41607680 41678108 41505400
2840.056 41830192 42544724 42470568 42212912 42434100 42861208 43363468
2846.806 43771956 44017444 43878168 43703884 44021220 44409508 44353424
2853.557 44325452 44411780 44531660 44641280 44385016 44136812 44493056
2860.307 44983840 45504400 45949692 46225048 46105812 46056004 46678812
2867.058 47262656 47362376 47417560 47508232 47358092 47168116 47235536
2873.808 47340472 47223220 47302928 47597232 47637952 47546996 47865752
2880.559 48186768 48079144 47892352 47764508 47780208 47918536 48142400
2887.309 48254800 48098500 48101368 48438124 48505152 48315352 48453760
2894.060 48659680 48733584 48676936 48375572 48406840 48713376 48941220
2900.810 49109468 49297796 49439596 49407040 49576584 49882248 49917528
2907.561 49777844 49448384 49465912 50138704 50666888 50962332 51324052
2914.311 51628764 51535840 51742256 52423188 52892652 53004480 52790528
2921.062 52592360 52759084 53087596 53438972 53620832 53635192 53838764
2927.812 54131560 54513916 54664252 54415832 54327332 54470124 54824364
2934.563 55142848 55261964 55054120 54203688 53695064 53577364 53724824
2941.313 53818376 53398608 52830652 52222084 51970772 51965544 51878436
2948.064 51655788 51049672 50602116 50472008 50300932 50161428 50250740
2954.814 50378332 50195160 50078576 50048324 50078684 50055492 49467812
2961.565 48957504 49062172 49176744 49226160 49110228 48927580 49057720
2968.315 48898500 48054680 47859496 48173316 48130924 47976912 48010972
2975.066 48037552 47994952 47692616 47353044 47784516 48198552 47818608
2981.816 47352004 46972184 46489464 46042580 46247932 46429708 46215748
2988.567 46295588 46582812 46564948 46347196 45835668 45588536 45821840
2995.317 45713268 45411768 45370952 45318588 44991552 44878584 45030888
3002.068 45309428 45522912 45494644 45305324 44790596 44633276 44751952
3008.818 44761284 44744160 44876980 44919316 44849904 44923860 45015000
3015.569 44894920 44787712 44859796 44895500 44905008 45033424 45106392
3022.319 44994896 44891980 44838472 45238004 45685352 45389424 45119852
3029.070 45262092 45535196 45803732 45873364 45862088 45920024 46023328
3035.820 46155516 46478164 46835176 46883788 46692156 46330164 46454552
3042.571 46952632 47306908 47568832 47733336 47797420 47777344 47821312
3049.321 47966036 48324516 48680748 48936452 49347292 49752624 49899948
3056.072 49977352 50126720 49955744 49515972 49819880 50257956 50268700
3062.822 50185144 50132748 50463884 50917220 50952516 51123096 51531908
3069.573 51729448 51770776 51914068 52000440 51783784 52031812 52635376
3076.323 52863136 52858812 52674116 52549516 52554332 52875096 53268504
3083.073 53457348 53496856 53464264 53775932 54139684 53605024 53519368
3089.824 54388936 54792632 54670112 55051116 55430596 55270216 55611180
3096.574 56295708 55946320 55328064 55728588 56605664 57803160 58078796
3103.325 57900128 57985356 58054948 57952472 58312444 58975908 59338952
3110.075 59672948 60050972 60266492 60427992 60862000 61342768 61569372
3116.826 61896996 62262292 62464368 62544868 62430080 62786128 63631688
3123.576 64025240 64085772 63925292 64188244 64799544 65134668 65409216
3130.327 65710988 66248320 66896796 67129608 67282176 67838000 68167800
3137.077 67839072 68102240 68493248 68291856 68394576 68949432 69597768
3143.828 70257384 70520176 70765584 71111920 70816696 70492680 70856552
3150.578 71672312 72813256 73117600 72898112 72951528 73133744 73334624
3157.329 73433840 73542224 74631144 75702776 76229560 75979752 75672336
3164.079 77005384 77481728 76098336 76314296 77727488 77804400 78097376
3170.830 79263920 80020168 80095144 79221592 78810488 79696304 80504216
3177.580 81073040 81241760 81259656 81265440 81666336 82333448 82730408
3184.331 83189168 83857216 83859864 83467520 83191552 83369168 83915128
3191.081 84017312 83940616 84700400 85547960 86268624 86287504 86052512
3197.832 86311496 86537792 86603024 87164384 87797600 87918152 88083464
3204.582 88291520 88192208 88148544 88653744 89079688 89204752 90010216
3211.333 90625728 90364896 89886184 89599400 90481448 91330776 90958672
3218.083 90963680 91453176 91995688 92193880 92021400 92141208 92471280
3224.834 92360520 92651648 94664968 94954576 94269200 94266552 94565048
3231.584 94965376 95121840 95181064 95957200 96313528 95813960 95902816
3238.335 96452216 97473328 97733720 97378024 97561384 98101560 99083784
3245.085 99426320 99271672 99473496 99842600 100304400 100718360 101191568
3251.836 101934368 102075592 101293424 101646280 102831152 104457520
3257.622 104571080 103679224 104266872 105188304 105291040 105895120
3263.408 107047848 108050248 107868392 106248000 106224264 107461544
3269.194 108909664 109376096 108346816 109246888 110389488 108930312
3274.980 109235376 111264232 111421744 111567360 113277480 114073104
3280.766 114259520 115450000 116284496 116002064 116654784 117697472
3286.552 117926120 118062304 118449416 119655520 120980056 121816056
3292.339 122032448 121708728 121052536 121505128 123429136 124822376
3298.125 125858608 127180784 127729176
##END=
##TITLE=Sample7
##JCAMP-DX=5.01  $$ Nicolet v. 1
##DATATYPE=RAMAN SPECTRUM
##ORIGIN=TFS
##OWNER=Nicolet
##LONGDATE=2018/05/18
##TIME=14:27:51
##SPECTROMETER/DATA SYSTEM=DXR SmartRaman
##DATA PROCESSING=
Subtraction or Addition
Multiplied by a scalar
Wavelength->Wavenumber
Truncated
##COMMENTS=
Number of sample scans: 30
Collection length: 103.00 sec
Number of background scans: 512
Raman laser frequency: 12817.84 cm-1
Number of rejected sample scans: 0
Number of rejected background scans: 0
##XUNITS=RAMAN SHIFT(1/CM)
##YUNITS=RAMAN INTENSITY
##FIRSTX=50.428230
##LASTX=3299.895020
##FIRSTY=3264.046143
##MAXX=3299.895020
##MINX=50.428230
##MAXY=3264.046143
##MINY=408.401123
##XFACTOR=1.000000
##YFACTOR=1.000000E-005
##NPOINTS=3371
##DELTAX=0.964233
##ZPD=0
##XYDATA=(X++(Y..Y))
50.428 326404608 322453216 319147456 315894080 313369632 311938080 311231072
57.178 310344800 308719552 306252800 303329440 299727040 295813440 292064096
63.927 288524608 285421216 282949088 281388064 280246400 279184352 278137728
70.677 276795008 274888256 272577280 270240512 267975392 265771760 263643952
77.427 261498512 259297024 257175632 255410720 253842256 252038080 249837712
84.176 247678128 245765744 244013968 242511968 241451072 240900000 240186992
90.926 239136224 237894048 236512752 234844336 232889088 231039776 229373264
97.676 227841264 226450336 225220976 224159392 223272112 222593088 221917168
104.425 221311968 220733040 219977264 218740960 216920096 215228128
110.211 213798528 212556976 211516432 210761520 210229328 209695024
115.996 209105392 208542400 208025168 207528688 207017744 206498288
121.782 206011248 205439472 204742352 203944720 203055584 202051936
127.567 201009008 200190624 199826640 199594448 199242272 198712432
133.352 198144736 197728096 197516912 197315952 197228032 197139632
139.138 196898064 196326352 195449264 194665168 194190224 193833888
144.923 193464624 193031328 192596080 192261568 192054608 191734864
150.709 191276224 190801104 190401568 190183376 190091120 189815008
156.494 189183440 188575936 188218544 188126400 188066000 187771552
162.279 187182080 186607808 186177120 185854480 185578704 185319824
168.065 185055504 184759952 184456816 184088608 183621136 183044896
173.850 182505280 182221984 182276640 182282192 181845504 181184624
179.636 180675456 180548896 180576560 180313024 179654240 178987952
185.421 178683936 178786928 178882112 178695696 178219856 177624672
191.206 177011552 176425776 175897152 175501360 175166656 174779376
196.992 174288896 173759376 173272944 172804688 172340304 171921584
202.777 171558432 171233008 170950288 170715184 170436432 170114560
208.563 169813616 169562032 169352800 169160736 168945136 168654272
214.348 168338128 167904432 167427904 167040432 166832320 166781360
220.133 166614192 166375984 166074208 165602592 165020112 164495680
225.919 164183296 164106496 163963168 163761200 163534576 163334912
231.704 163188592 163074224 162932064 162710032 162482224 162348240
237.490 162237776 162030880 161600896 160968560 160448976 160098160
243.275 159883184 159767984 159757088 159734672 159571824 159259328
249.060 158979760 158866576 158814400 158659168 158294368 157878544
254.846 157605456 157494544 157501632 157587968 157702464 157684496
260.631 157494608 157199664 156881952 156575584 156332720 156244704
266.417 156306208 156313200 156202752 155996752 155752384 155523152
272.202 155315168 155167936 155060928 154993376 154983344 155032080
277.987 155108544 155167888 155222944 155235664 155214256 155156528
283.773 155056768 154884384 154650112 154443440 154348000 154303008
289.558 154196624 153994752 153842512 153892656 154069360 154094928
295.344 153891168 153624880 153517680 153652640 153816560 153892560
301.129 153912592 153990624 154220384 154600576 154749984 154504016
306.914 154184176 153973424 153921424 153994256 154125584 154318912
312.700 154361616 154250368 154038688 153787872 153555760 153407344
318.485 153395184 153487088 153650608 153860992 154048512 154184688
324.271 154324544 154494528 154677712 154874176 155006128 154958320
330.056 154797696 154697664 154759824 154925584 155018336 154884656
335.841 154570000 154423088 154713456 154983296 155065408 154981696
341.627 154837632 154692976 154538032 154514016 154787136 155076000
347.412 155304112 155492832 155650208 155686848 155592176 155661648
353.198 156040000 156439472 156579840 156443376 156234160 156052960
358.983 155934160 155905728 155928352 155982272 156085040 156314384
364.768 156530048 156630000 156635504 156656208 156792448 157037632
370.554 157191440 157139344 157073776 157190752 157567808 157972496
376.339 158108320 157927760 157678944 157493664 157399104 157388896
382.125 157526368 157754080 158063936 158447360 158828864 159096624
387.910 159141472 159124064 159083936 159013264 158924928 158865760
393.695 158888032 159036336 159316304 159573920 159760608 159852304
399.481 159864880 159845200 159873680 159949824 160020976 160063776
405.266 160058912 159998528 159907200 159906736 160032448 160252624
411.052 160527328 160819152 161095056 161325904 161448384 161364176
416.837 161229472 161186784 161347200 161557856 161581632 161440544
422.622 161461184 161805136 162252400 162310592 161735472 161318432
428.408 161313520 161583552 161882016 162033312 162000256 161927632
434.193 161967920 162038592 162103376 162145392 162141888 161931872
439.979 161591488 161489232 161822240 162340368 162648592 162588496
445.764 162622864 162740848 162825200 162844528 162846672 162856352
451.549 162812064 162642384 162569328 162583088 162633472 162716976
457.335 162873232 163047968 163177792 163252096 163259216 163182368
463.120 163013648 162938272 162986064 163004304 162926720 162776672
468.906 162632640 162616752 162778416 162865776 162737904 162571344
474.691 162513824 162567632 162587376 162463840 162296544 162286224
480.476 162517296 162864720 163020144 162658704 162433840 162597200
486.262 162910896 163076768 162929472 162652992 162506560 162458592
492.047 162451104 162492480 162530000 162453888 162323552 162206464
497.833 162079968 161941584 161836496 161845184 161988560 162009152
503.618 161912912 161852720 161837184 161822576 161736976 161509056
509.403 161247856 161140352 161234944 161386896 161383840 161157440
515.189 160854704 160411360 160050896 159959248 160194048 160420464
520.974 160229104 159657968 159175168 159015552 159135440 159237184
526.760 159321296 159319152 159139312 158852800 158602480 158525520
532.545 158609056 158698928 158781376 158886112 158992672 159049440
538.330 158999216 158848896 158672464 158477936 158271264 158089312
544.116 157987408 157973264 157845360 157481376 157158224 157023712
549.901 157044768 157132256 157403904 157700112 157797200 157673728
555.687 157485440 157428688 157587584 157634416 157452144 157167936
561.472 156859984 156549632 156256992 156031904 155882416 155761760
567.257 155638032 155537696 155502960 155529376 155540848 155495840
573.043 155406736 155323632 155292064 155304448 155362064 155450640
578.828 155521376 155551104 155535152 155466128 155352800 155211760
584.614 155013008 154785120 154559152 154217840 153881632 153774592
590.399 153892672 154042192 154128608 154154304 154173264 154122896
596.184 154036112 153963568 153911216 153854400 153774432 153724272
601.970 153751936 153834480 153925984 154019856 154138624 154103408
607.755 153840512 153609456 153437552 153294784 153180048 153118912
613.541 153080928 153044064 153034688 153068960 153138416 153240672
619.326 153335040 153328448 153304288 153393104 153627872 153740944
625.111 153470368 153080032 152895744 152940224 153047440 153034544
630.897 152867520 152784832 152838160 152863152 152763984 152575728
636.682 152439648 152377120 152367376 152376512 152358224 152292512
642.468 152246544 152305872 152385168 152440064 152495952 152525312
648.253 152413088 152273056 152275504 152344368 152372880 152301232
654.038 152175408 152068464 151977840 151901424 151924848 151999968
659.824 151961760 151566496 151279232 151133312 151134016 151332320
665.609 151720960 152032352 152038784 151825296 151610640 151483264
671.395 151415632 151317888 151131776 150962848 150863296 150873600
677.180 150997488 151204080 151336640 151292352 151122608 150922736
682.965 150788896 150795856 150977008 151259744 151410144 151347040
688.751 151154512 151005456 151037840 151075568 150984064 150883344
694.536 150917520 151162624 151413648 151410000 151256528 151211504
700.322 151282768 151343744 151340912 151383280 151243840 150664016
706.107 150125168 149979168 150284016 150647936 151070272 151360640
711.892 151319664 150983680 150639680 150551104 150641904 150593792
717.678 150305808 149999376 149966864 150358064 150641024 150734128
723.463 150714800 150593904 150366336 150154608 149980064 149825584
729.249 149693328 149600608 149566512 149656208 149836064 149828288
735.034 149610400 149353856 149162240 149038864 149027152 149126944
740.819 149275216 149469776 149694032 149902704 150089216 150175584
746.605 150115456 149948800 149725792 149405520 149041280 148987344
752.390 149318000 149571616 149534384 149216656 148944320 148698928
758.176 148578384 148731072 149048064 149287664 149284656 149173760
763.961 149064896 148966896 148881456 148846272 148842432 148706032
769.746 148400032 148243744 148342064 148514512 148479520 148148224
775.532 147916784 147841728 147860496 147889152 147900080 147896880
781.317 147979744 148100656 148127632 148004640 147842256 147759792
787.103 147731088 147706688 147703216 147736432 147806048 147911616
792.888 147946048 147884512 147796800 147748608 147707808 147615008
798.673 147440640 147253632 147112496 147071920 147143312 147315888
804.459 147447200 147391120 147192768 147020064 146986256 147075376
810.244 147226704 147423104 147503792 147444000 147287504 147117344
816.030 146837456 146605232 146432416 146360272 146418304 146690400
821.815 146870880 146704048 146384912 146265632 146517376 146843120
827.600 146865168 146643616 146430832 146298432 146225328 146179968
833.386 146158544 146123472 146088976 146062752 146018416 145865056
839.171 145766912 145899008 145958608 145733392 145289328 145086128
844.957 145480400 145918864 145973360 145712128 145457056 145468016
850.742 145649712 145845328 146035600 146176192 146225408 146176080
856.527 146062672 145914928 145669392 145247520 144796864 144610864
862.313 144835232 145078752 145295280 145448944 145537888 145577472
868.098 145535376 145282528 145054704 145065216 145338112 145605520
873.884 145635728 145581952 145630688 145792256 146003792 146285440
879.669 146618672 146863296 147004192 147152800 147360800 147536432
885.454 147466944 147119008 146946768 147175088 147639856 147942048
891.240 148055328 148000704 147698944 147414848 147334048 147484256
897.025 147615424 147703136 147739888 147723632 147640960 147555392
902.811 147519776 147479856 147437136 147410640 147355632 147170816
908.596 146930784 146801648 146757232 146657408 146411424 146144336
914.381 146153696 146427504 146656736 146740624 146689728 146519600
920.167 146182016 145947904 145877632 145899024 145937984 146028912
925.952 146058400 145922064 145703872 145466816 145249056 145091568
931.738 145051488 145012544 144869360 144637280 144426080 144334288
937.523 144291472 144204320 144088016 144026240 144102848 144124928
943.308 143856672 143472736 143237232 143175168 143196304 143269328
949.094 143315984 143183600 142932880 142696192 142537872 142449712
954.879 142364048 142192464 142011824 141939680 141979632 141925856
960.665 141722256 141514304 141324720 141098416 140794560 140395808
966.450 140125920 140060800 140097920 140094848 139938704 139780096
972.235 139727088 139608912 139340496 138967168 138677728 138434944
978.021 138291088 138401216 138624896 138664800 138194544 137709872
983.806 137474704 137413952 137443072 137563296 137695936 137769024
989.592 137769696 137681840 137506640 137320688 137141792 136997456
995.377 136943408 137009872 137225312 137674160 138209968 138612336
1001.162 138846480 138835360 138534656 138061456 137563760 137056256
1006.948 136608304 136242256 135932400 135633072 135340448 135110240
1012.733 134948384 134791664 134600240 134407232 134348304 134450992
1018.519 134477728 134307584 134046096 133935672 133999792 134036312
1024.304 134004432 133857704 133577688 133141848 132896456 132970536
1030.089 133115768 133133216 133017240 132949496 132935400 132831752
1035.875 132533944 132216520 132182688 132545120 132871768 133134232
1041.660 133217104 133090128 132712912 132449952 132355336 132320608
1047.446 132288600 132229800 132132544 131889432 131709000 131720536
1053.231 131870360 131995632 132091520 132061328 131731592 131375768
1059.016 131304528 131654696 131826816 131581384 131318408 131267776
1064.802 131378968 131413344 131312600 131190488 131071096 130967480
1070.587 130881472 130827208 130778112 130796664 130813064 130725488
1076.373 130541272 130438000 130499792 130595848 130624216 130586984
1082.158 130554856 130518624 130476000 130440600 130433200 130466736
1087.943 130507936 130495984 130284304 130017504 129917808 130035376
1093.729 130104640 130054576 129954288 129754480 129529296 129434472
1099.514 129616128 129743040 129746608 129676352 129565368 129393712
1105.300 129285840 129394632 129450216 129229384 128831912 128706056
1111.085 129149064 129530848 129644592 129545104 129380032 129089528
1116.870 128949256 129085264 129256864 129299112 129238464 129198720
1122.656 129216952 129232264 129166000 128990280 128777696 128556568
1128.441 128425136 128421920 128485208 128538928 128591808 128536544
1134.227 128302688 128098656 128022056 128050888 128107864 128270776
1140.012 128234232 127843896 127391296 127291552 127598696 127813808
1145.797 127861952 127852488 127881224 127976016 128201064 128554320
1151.583 128701184 128484408 128124888 128059816 128286280 128440744
1157.368 128457104 128405296 128313808 128185312 128063648 127974352
1163.154 128006552 128225856 128498264 128616176 128606704 128584568
1168.939 128587632 128588440 128559384 128523160 128499720 128463488
1174.724 128384176 128251064 128189880 128369752 128631936 128684632
1180.510 128385824 128091856 128123952 128265160 128341224 128319776
1186.295 128263304 128249472 128223744 128143248 128109936 128194104
1192.081 128486192 128654080 128605080 128556632 128588600 128687008
1197.866 128733128 128690368 128735904 128894752 129089176 129297936
1203.651 129603736 129700680 129551304 129390856 129335160 129338416
1209.437 129307632 129252576 129229600 129278976 129348312 129263440
1215.222 129073472 129048120 129186240 129293136 129187976 129081016
1221.008 129240536 129555152 129806544 129914920 130035680 130308544
1226.793 130590920 130711584 130650912 130581864 130622216 130632800
1232.578 130584896 130526144 130468344 130298448 130315408 130573624
1238.364 130826344 130966480 131013488 131088168 131239904 131282792
1244.149 131105104 130878488 130938328 131278176 131465592 131486928
1249.935 131448792 131352000 131235560 131280360 131431264 131520360
1255.720 131508936 131423472 131158728 130904896 130934512 131181656
1261.505 131347240 131273744 131190296 131225400 131318968 131365760
1267.291 131353880 131329264 131397848 131484256 131459952 131342848
1273.076 131325248 131381312 131381808 131357936 131339768 131286072
1278.862 131182472 131092712 130991944 130916640 130926160 131024584
1284.647 131212112 131400552 131476768 131430368 131367664 131277344
1290.432 131241848 131396488 131657640 131811440 131563712 131479528
1296.218 131819728 132147512 132162832 131887392 131872096 132170496
1302.003 132415456 132498144 132494528 132472568 132431528 132482400
1307.789 132599216 132656712 132607840 132588120 132774680 133095384
1313.574 133328576 133357984 133438120 133784680 134191568 134516720
1319.359 134707232 134762816 134562016 134485584 134677904 134966960
1325.145 135188576 135336784 135253264 134946288 134859152 135204992
1330.930 135706464 135943072 136023056 136190384 136505856 136904912
1336.716 137329888 137681200 137875136 137943856 138027056 138281744
1342.501 138695296 139387568 139950176 140068720 139846656 139766864
1348.286 139821952 139906672 140028560 140251904 140584320 140920256
1354.072 141091696 141105248 141157760 141375520 141675728 141935792
1359.857 142186640 142554832 143099200 143650912 144139152 144615408
1365.643 145078096 145492976 145858304 146197552 146510352 146793184
1371.428 147107760 147549200 148017520 148298400 148512384 148828416
1377.214 149339984 149985984 150656528 151354864 152030928 152634736
1382.999 153230992 153923040 154588144 155126032 155672448 156369728
1388.784 157141248 157769792 158314720 158937520 159677840 160411456
1394.570 160987056 161496944 162013472 162558816 163128864 163720976
1400.355 164265872 164662432 165061216 165665920 166416816 166936176
1406.141 167282880 167670064 168085376 168607696 169593168 170610288
1411.926 171201008 171475568 171754272 172141792 172502416 172935568
1417.711 173461360 173991440 174437392 174725056 174865376 175102336
1423.497 175568528 176108512 176508112 176817024 177130624 177466112
1429.282 177789600 177946320 178321296 179016192 179583392 179810624
1435.068 179831408 179971600 180257856 180685376 181209712 181639504
1440.853 181875792 182009584 181917312 181690240 181667760 182154496
1446.638 182413472 182417504 182369616 182327984 182296176 182396112
1452.424 182590880 182745536 182861616 182873968 182552912 182204400
1458.209 182178416 182360000 182442400 182297568 182111520 181855008
1463.995 181556048 181280416 181019008 180588400 180048688 179690832
1469.780 179600848 179623840 179711248 179641152 179111920 178336432
1475.565 177819904 177738864 177769744 177837616 177675360 177161760
1481.351 176587664 176450336 176570880 176497440 176121088 175693264
1487.136 175354464 175090192 174821888 174607312 174531216 174561136
1492.922 174359664 173935920 173590288 173516864 173537984 173461520
1498.707 173384096 173427920 173476640 173217936 172632368 172222496
1504.492 172050976 172014880 172057040 172059968 171833424 171510320
1510.278 171214016 170975536 170693344 170272848 169827232 169392752
1516.063 169015552 168790208 168731280 168660768 168522624 168366416
1521.849 168260112 168210624 168278528 168348272 168277264 168088560
1527.634 167744736 167193552 166812336 166703056 166697536 166594672
1533.419 166436640 166224800 165992032 165858112 165861760 165829376
1539.205 165755520 165596768 165335328 165050816 164974928 165024304
1544.990 165030880 165012640 165006240 164811344 164786784 165263360
1550.776 165838848 166047920 165855216 165716656 165632256 165494544
1556.561 165210656 164846480 164410176 164017120 163847904 163891456
1562.346 163916528 163857904 163719424 163541728 163431616 163587088
1568.132 163814960 163740752 163506560 163416400 163607968 163668832
1573.917 163629216 163650976 163752288 163826384 163687632 163477056
1579.703 163441728 163540336 163545728 163149312 163025872 163258704
1585.488 163492688 163553776 163484416 163292672 163038544 162834096
1591.273 162729936 162723840 162755056 162866960 163148512 163397344
1597.059 163215488 162816752 162829424 163053872 163158736 163146784
1602.844 163194944 163302128 163343136 163214832 162966752 162688992
1608.630 162463456 162423856 162558160 162723696 162859152 162941984
1614.415 162921856 162875920 162855888 162794544 162616160 162355344
1620.200 162164192 162133248 162130928 162061792 161864688 161492656
1625.986 161115328 161116128 161350832 161175296 160668000 160204320
1631.771 159923648 159777872 159895264 159960272 159745760 159447328
1637.557 159517680 159783792 159810656 159577984 159422288 159548640
1643.342 159609376 159586064 159527936 159436384 159317376 159217376
1649.127 159071136 158784944 158298592 157882944 157604064 157375152
1654.913 157218080 157110528 156968416 156826128 156771136 156789216
1660.698 156793952 156733584 156616544 156410240 156185488 155983216
1666.484 155774208 155640544 155507904 155244880 154907024 154719744
1672.269 154658560 154422672 154017072 153585856 153265296 153000080
1678.054 152811376 152638976 152310624 151840288 151662048 151685024
1683.840 151406544 150743376 150207568 150309712 150347248 150098000
1689.625 149820960 149703536 149606512 149440464 149263616 149122128
1695.411 149005360 148839952 148596720 148223616 147722000 147274832
1701.196 147121664 147050864 146875408 146745888 146852032 147164800
1706.981 147182400 146851232 146474336 146278656 146188864 146050656
1712.767 145845680 145705376 145618720 145245280 144735872 144502496
1718.552 144497824 144473552 144311504 144066128 143735616 143466656
1724.338 143316096 143284560 143445296 143576272 143494096 143217792
1730.123 142989728 142835424 142653728 142397600 142109552 141877472
1735.908 141687520 141512496 141334752 141145904 140950304 140793792
1741.694 140720688 140649648 140509728 140410304 140459600 140339504
1747.479 139944000 139497056 139244784 139114640 138986752 138874848
1753.265 138903520 139139776 139044192 138638368 138272512 138085728
1759.050 137906256 137699168 137556928 137536752 137496480 137145824
1764.835 136701216 136603200 136740016 136556128 135852928 135578256
1770.621 135762784 135869840 135649088 135300640 134920592 134655600
1776.406 134443824 134247072 134178880 134168680 134029672 133774608
1782.192 133459704 133014048 132825048 132906616 133015112 133065992
1787.977 132962064 132514768 132090024 131965760 131964944 131700376
1793.762 131245984 130813024 130447128 130110592 129702296 129629688
1799.548 130050560 130420448 130132752 129672400 129484264 129355240
1805.333 129067456 128647464 128349560 128196128 128129760 128134096
1811.119 128044240 127655456 127213576 126829440 126586496 126587720
1816.904 126608080 126326760 125952416 125804128 125826600 125746328
1822.689 125583216 125447488 125363208 125218288 124969432 124693312
1828.475 124450792 124283376 124205480 124164224 124088024 123915232
1834.260 123655688 123351944 123049352 122768896 122475048 122168040
1840.046 122208216 122615408 122606192 122052600 121518224 121401832
1845.831 121320120 121028624 120736312 120828000 121059328 120830392
1851.616 120381056 120192320 120254152 120016928 119604984 119414248
1857.402 119474464 119421656 119115880 118925976 118902792 118885120
1863.187 118788624 118572472 118120360 117736160 117642056 117735128
1868.973 117826528 117899928 117879640 117751552 117553624 117292208
1874.758 117187240 117254184 117324984 117323496 117174832 116926840
1880.543 116609360 116109696 115660264 115634936 115743704 115722912
1886.329 115596128 115285472 114909280 114843360 115115440 115244968
1892.114 115102160 114997704 114960008 114847008 114405600 114176576
1897.900 114464136 114741848 114675064 114431888 114343504 114303368
1903.685 114118800 113851040 113599984 113382888 113379928 113533360
1909.470 113588208 113609976 113407824 112988688 112673728 112580896
1915.256 112612400 112855520 113038656 113086768 113042152 112800344
1921.041 112541544 112481888 112516688 112426368 112282168 112180496
1926.827 112078800 112006504 112018240 112014720 111973216 111932896
1932.612 112012864 111973752 111700272 111513208 111470472 111574672
1938.397 112037784 112431296 112361416 112078176 111859776 111721816
1944.183 111776600 111865344 111742080 111455088 111140744 110866336
1949.968 110801184 110958608 111015432 110986344 110807912 110473192
1955.754 110224808 110269816 110257736 110114968 109979344 110031896
1961.539 110028312 109628760 109254480 109288600 109556432 109628592
1967.324 109536032 109363120 109172560 108993944 108834448 108691872
1973.110 108500608 108202296 107805496 107578224 107553624 107536608
1978.895 107279568 107089688 107103256 107014896 106726224 106470480
1984.681 106394968 106322208 106222312 106071168 105748952 105415176
1990.466 105173288 104996304 104873752 104730296 104548976 104340088
1996.251 104002296 103495192 103200856 103029616 102863600 102731784
2002.037 102664664 102683712 102485464 102030784 101736496 102039784
2007.822 102102432 101769072 101352632 101090256 100853744 100487992
2013.608 100126704 99871056 99684048 99490096 99275184 98986272 98687888
2020.357 98524992 98442312 98338992 98135344 97712608 97100536 96762336
2027.107 96672568 96594792 96415936 96337296 96318256 96038784 95420120
2033.856 95122160 95270848 95260792 95001920 94676304 94314944 94064408
2040.606 93947856 93799976 93422104 93087208 92959832 92817728 92652768
2047.356 92396376 91780984 91207504 90948600 90892040 90934208 90980656
2054.106 90897424 90685392 90409432 90078104 89600184 89127432 89064624
2060.857 89365336 89202408 88693920 88286368 88152800 88093376 88055608
2067.607 87957832 87771688 87446592 86956088 86549624 86252664 86110424
2074.358 86170104 86095104 85844984 85581640 85473672 85286528 84747816
2081.108 84407416 84477544 84616688 84447272 84196808 84075448 83907632
2087.859 83479520 83036416 82725680 82499064 82295664 82058920 81648376
2094.609 81285280 81285736 81478128 81429416 81201024 80770144 80364704
2101.360 80318808 80453944 80450736 80214248 79918912 79658120 79569928
2108.110 79560992 79256840 78630448 78198992 77996256 77969896 78021736
2114.861 78165568 78277664 78023888 77469040 77071728 76933616 76994752
2121.611 77171728 77031800 76145440 75909968 76277640 76451664 75926920
2128.362 75583696 75678168 75701688 75387824 75115256 75082424 74980688
2135.112 74838888 74677656 74485000 74225816 73830472 73536024 73650736
2141.863 73605008 73256528 73066128 73234104 73411416 73174784 72837552
2148.613 72668192 72589280 72585072 72532792 72225712 71868384 71806944
2155.364 71837824 71910056 71990216 71981280 71764640 71202456 70796472
2162.114 70855768 71036384 70766320 70406784 70359152 70437824 70293016
2168.865 70157584 70252200 70300696 69943264 69503384 69291856 69268960
2175.615 69451360 69657616 69687688 69550552 69235824 68862248 68636712
2182.365 68506352 68399072 68275384 68259856 68221648 67929752 67637608
2189.116 67571632 67552240 67328520 67093648 67094556 67219712 67232336
2195.866 67176760 67136520 67096428 66924580 66732916 66670740 66637640
2202.617 66438576 66232624 66265960 66320812 66107668 65887200 66083148
2209.367 66284068 65971300 65428404 65416820 65545636 65377080 65128796
2216.118 65217180 65334196 65176476 64941020 64801172 64693504 64541832
2222.868 64485980 64634340 64804236 64681844 64457476 64468628 64524108
2229.619 64304712 64034460 63883288 63812268 63689180 63597876 63598476
2236.369 63560224 63368060 63232756 63308240 63412988 63293120 63117744
2243.120 63076064 63124052 63320876 63403600 62835704 62440264 62629988
2249.870 62858308 62542180 62244868 62124512 62079888 62047424 62020452
2256.621 61970256 61880164 61659572 61493132 61462092 61468096 61449736
2263.371 61434404 61403728 61327076 61242096 61169688 61101044 61117220
2270.122 61155312 61159572 61188196 61034068 60770824 60546092 60435344
2276.872 60394560 60408656 60465440 60604152 60459784 60153520 60106884
2283.623 60314820 60266412 60001556 59963288 60168488 60201904 60103760
2290.373 59826068 59477608 59467320 59665816 59536132 59287132 59216400
2297.124 59271504 59124468 58956036 59050104 59237200 59307836 59336436
2303.874 59371216 59423952 59652240 59733924 59248828 58741144 58581828
2310.625 58566956 58759428 58856120 58632000 58437132 58480872 58375932
2317.375 57987220 57734740 58039888 58255220 58269392 58273064 58248872
2324.126 58419536 58793212 59135716 59434892 59452068 59190680 58803304
2330.876 58282220 57923524 57682232 57406364 57129344 57072748 57173888
2337.627 57169648 57045600 57045184 57086272 57046468 56955052 56727968
2344.377 56495832 56558040 56708228 56753564 56717720 56533844 56338316
2351.128 56250056 56217560 56177080 56196956 56285712 56285124 56006892
2357.878 55893500 55996648 56084340 55950972 55953956 56083716 56023884
2364.629 55538288 55329400 55344704 55341724 55299208 55208464 55116344
2371.379 55242944 55477764 55348028 55083916 55274452 55562488 55367260
2378.130 55007292 54829004 54760240 54819072 54893388 54867156 54869392
2384.880 54980164 54975672 54667540 54492220 54548536 54638128 54663904
2391.631 54530640 54243440 54162360 54407408 54455116 54332720 54182080
2398.381 54012776 53905816 53853460 53878840 53933284 53824196 53688612
2405.132 53699360 53749340 53651244 53587848 53630248 53731224 53951036
2411.882 54021852 53882576 53657436 53342512 53259460 53406128 53444928
2418.633 53236548 53132080 53123408 53037132 52893932 52888768 52963720
2425.383 53076332 53134156 52861308 52577264 52828644 53130036 53156844
2432.134 53025080 52786164 52525592 52198804 52061976 52206920 52417060
2438.884 52651312 52667272 52451204 52307484 52284532 52332960 52416760
2445.635 52264836 51982036 51970296 52103100 52045092 51963128 52089252
2452.385 52237452 52114844 51998888 51965636 51970152 52063868 52081292
2459.135 51949372 51726196 51450988 51323412 51348256 51260316 51063836
2465.886 51201612 51480592 51368560 51082716 51169112 51314312 51260500
2472.636 51147400 51086760 51191636 51523720 51691156 51403600 51118192
2479.387 50922500 50877536 50970580 50998724 50928384 50709920 50428588
2486.137 50480532 50672860 50674352 50569704 50533348 50529808 50566884
2492.888 50618388 50660992 50603816 50454784 50363592 50351624 50312528
2499.638 50261460 50339028 50517568 50650200 50685864 50622368 50452284
2506.389 49994468 49661788 49770660 49938140 49829460 49694048 49575072
2513.139 49514192 49542220 49685976 49907536 49937028 49819560 49837684
2519.890 49910852 49821788 49639104 49461748 49432256 49635600 49769704
2526.640 49644636 49433936 49200464 49247368 49549592 49556164 49211516
2533.391 48882636 48641316 48699740 48903372 48989660 49007368 49027624
2540.141 49014484 48861400 48885844 49217580 49351732 49055156 49085888
2546.892 49406972 49421248 49166004 49300408 49560704 49339060 48952604
2553.642 48644316 48480880 48541632 48701984 48929420 48968772 48827384
2560.393 48770032 48860044 48613684 48232300 48359080 48696432 48754828
2567.143 48619220 48432752 48326628 48435860 48408112 48196280 48006936
2573.894 47909748 47940876 48054624 48018544 47868184 47919144 47925356
2580.644 47640804 47340196 47376964 47469188 47553712 47600832 47587952
2587.395 47549736 47482748 47473228 47527416 47602184 47663540 47595476
2594.145 47468124 47356992 47300092 47398872 47450636 47380892 47247800
2600.896 47068916 47184340 47470604 47345828 46977232 46758512 46654716
2607.646 46663056 46686496 46617912 46536368 46454604 46459436 46588724
2614.397 46674996 46713448 46628832 46515892 46616928 46677412 46524928
2621.147 46351244 46307792 46371104 46535344 46427272 46079632 46272952
2627.898 46783232 46754648 46487244 46591004 46601192 46095816 45860924
2634.648 46135412 46236296 45929400 45920776 46106684 46075496 45924588
2641.399 46012580 46054864 45791148 45567384 45805460 45723152 45267268
2648.149 45164472 45573268 45466396 45149756 45335620 45645332 45229016
2654.900 45002888 45496936 45769972 45457544 45403128 45681108 45487188
2661.650 45051072 45170188 45437528 45141440 44936948 45259908 45567384
2668.401 45559088 45157680 44493080 44442140 44888900 44848016 44671400
2675.151 44850256 45053884 44863936 44580344 44243688 44303116 44736368
2681.902 44749516 44417364 44128660 44007432 44445024 44777272 44472180
2688.652 44319888 44441704 44419048 44158916 44194872 44380608 44440108
2695.403 44401384 44232588 44175240 44332100 44525568 44696788 44687024
2702.153 44497360 44354792 44273764 44115448 44026900 44222948 44197524
2708.904 43844224 43682432 43914996 43912964 43774988 43932660 44110160
2715.654 43670220 43349580 43479112 43570256 43363744 43357948 43522460
2722.405 43514844 43436552 43540756 43745656 44064524 44121388 43867876
2729.155 43675892 43669316 43482256 43196812 43070528 43065892 43178156
2735.906 43357268 43554040 43627544 43560420 43616320 43688060 43156652
2742.656 42460828 42750460 43212148 43433376 43405756 43168512 42962776
2749.406 42870648 42983504 43070168 42825452 42517720 42351884 42430808
2756.157 42787348 42848552 42595920 42434404 42346336 42328152 42363332
2762.907 42395836 42478472 42722224 42630572 42294368 42232008 42354844
2769.658 42347716 42310640 42297884 42324068 42423240 42483112 42495064
2776.408 42454472 42336140 41926048 41604268 41979048 42110588 41816260
2783.159 41748540 42059532 42264568 42324704 42149804 41923928 41919544
2789.909 41816016 41504832 41504912 41758736 41857748 41818304 41817864
2796.660 41669944 41285368 41148848 41521980 41645920 41587360 41610072
2803.410 41638856 41437860 41245488 41203760 41341148 41589424 41665504
2810.161 41582008 41347564 41234312 41394212 41477980 41303660 41159372
2816.911 41097140 41349784 41676524 41523004 41341948 41398584 41568244
2823.662 41781392 41571812 41026452 40846848 40926872 41144476 41364556
2830.412 41535948 41488600 41217964 41351364 41587460 41204552 40840112
2837.163 41340628 41657288 41624456 41342596 40942912 40921052 41113820
2843.913 41348260 41607512 41892772 41914704 41598048 41561180 41705968
2850.664 41858212 41984572 42041004 41953992 41764804 41925472 42340576
2857.414 42599612 42700388 42706076 42809180 43070704 43399012 43681124
2864.165 43575812 43481888 43909444 44336184 44421848 44535196 44754932
2870.915 44794468 44831292 45157080 45445284 45357280 45148436 44884012
2877.666 44909880 45087800 44819964 44601984 45038576 45015932 44493780
2884.416 44382300 44670196 44722768 44736400 44908376 45209028 45636852
2891.167 45699128 45437864 45537760 45696856 45662696 45547176 45350688
2897.917 45394332 45607484 45634624 45623620 45883544 46115124 46106500
2904.668 46084024 46126832 46518684 46949556 46604852 46488756 47077356
2911.418 47493724 47648808 47861964 48047300 48052500 48050820 48051228
2918.169 48284568 48717400 48898632 48987820 49105748 49212860 49260152
2924.919 49212748 49116836 49557144 50016736 49949936 49791176 49810084
2931.670 50026872 50348600 50288840 49958984 49471096 49320144 49962504
2938.420 50482620 50722984 50345672 49843804 49817092 49684376 49089440
2945.171 48703908 48522636 48484056 48420940 47992476 47612236 47387920
2951.921 47403352 47585176 47695572 47855888 48380212 48151420 47126024
2958.672 47161296 47815260 47711444 47429268 47261620 47212232 47234012
2965.422 47036648 46782784 47019344 47155824 46897100 46832988 46935884
2972.173 46911700 46945776 47473984 47542928 46921820 46539300 46466532
2978.923 46630540 46787920 46790592 46402824 45810768 45986104 46589928
2985.674 46732556 46621532 46236996 46326056 46671936 46145300 45394092
2992.424 45546772 45592568 45306772 45024752 44920656 45426068 45821984
2999.175 45213176 45133884 45670188 46009520 46021176 45535296 45191832
3005.925 45510048 45560560 45497624 45824916 46186788 46158080 46113716
3012.676 46208580 45752504 45201912 45248604 45521504 45802292 45921828
3019.426 45917300 46140368 46289148 46114340 46048532 46266276 46445952
3026.177 46633632 47223756 47421204 46968788 46898528 47286540 47354708
3032.927 47358416 47613692 47637348 47396596 47760484 48392104 48471336
3039.677 48245192 47857628 48058980 48686164 48985732 49123108 49088736
3046.428 49248488 49560960 49595604 49554864 49916220 50303908 50633868
3053.178 50275124 49738048 50250508 50802724 50447844 50562840 51273540
3059.929 51208996 51026160 51228224 51741748 52492488 52502144 52173884
3066.679 52396540 52719884 52933032 53215936 53546644 53281148 53113588
3073.430 53553504 53844404 53936756 53821376 53751568 54134704 54291612
3080.180 54099872 54613080 55239868 55202336 55155052 55519368 55801012
3086.931 55931560 55931164 55964460 56142572 56288416 56430896 56895076
3093.681 57310316 57277900 57405580 57790332 58507592 59070228 58779548
3100.432 58620996 58785388 59486696 60142212 60142000 60268256 60859428
3107.182 60842024 60684584 61556236 62383864 62768176 63081208 63384832
3113.933 63168872 63218608 64082508 64822472 65214400 64773188 64555840
3120.683 65504548 66121736 66152868 66317736 66649660 67150360 67747672
3127.434 68293168 68284568 68318032 69254808 69769296 69654320 69805000
3134.184 70020584 69877768 69881064 70158320 71031472 71885720 71793520
3140.935 72036048 72836984 73273104 73487008 73574784 73583056 73548520
3147.685 73863472 74450144 74926768 75213296 75155984 75617040 76343520
3154.436 76293320 76681360 77766328 77878888 77288400 77308672 77836904
3161.186 79127152 79720496 79742144 79696552 79603104 79555824 79409744
3167.937 79383032 80463424 81579280 82290400 82066544 81638936 82790664
3174.687 83799408 83332168 83026816 83123728 83977864 84746000 85147424
3181.438 84810160 84265648 85085336 86092616 86796112 87124840 87036840
3188.188 86408136 86825400 88519792 88586832 87750040 88224424 88967800
3194.939 89667296 89421480 88972656 89497488 89834592 89620400 90288976
3201.689 91197840 91484744 91483928 91335072 91690048 92283168 92827896
3208.440 92761784 91893336 92325184 93261576 94152664 94237952 93860896
3215.190 94293888 95026216 95802072 95662664 94900144 95745296 96128408
3221.941 95232416 95705360 97040232 96901248 96708104 97839400 97701968
3228.691 97312312 99222328 99978312 98994576 98105600 97655824 98494120
3235.442 99631944 100711216 100962048 100891264 101134008 101653296
3241.228 102137912 101058152 100150344 101196384 102083448 102704576
3247.014 103507560 103733168 103288600 103937720 104875576 103200552
3252.800 102541360 105205296 105865944 105675792 105814944 106540744
3258.586 107822024 109175440 109690208 108255360 108365536 109992832
3264.372 109826528 109805576 110892176 111821864 112291112 111775912
3270.158 111765904 112841232 114232312 114990744 113500416 113208512
3275.945 114297728 114467360 115076856 117298912 117974496 117526512
3281.731 117771056 118659120 120308240 120882888 120975736 121090112
3287.517 120895480 120643112 122276632 124086936 124151968 124655248
3293.303 125551608 125901416 126196680 126731592 127133400 127831264
3299.089 129666440 130645536
##END=
##TITLE=Sample8
##JCAMP-DX=5.01  $$ Nicolet v. 1
##DATATYPE=RAMAN SPECTRUM
##ORIGIN=TFS
##OWNER=Nicolet
##LONGDATE=2018/05/18
##TIME=14:30:02
##SPECTROMETER/DATA SYSTEM=DXR SmartRaman
##DATA PROCESSING=
Subtraction or Addition
Multiplied by a scalar
Wavelength->Wavenumber
Truncated
##COMMENTS=
Number of sample scans: 30
Collection length: 103.00 sec
Number of background scans: 512
Raman laser frequency: 12817.84 cm-1
Number of rejected sample scans: 0
Number of rejected background scans: 0
##XUNITS=RAMAN SHIFT(1/CM)
##YUNITS=RAMAN INTENSITY
##FIRSTX=50.428230
##LASTX=3299.895020
##FIRSTY=2867.460449
##MAXX=3299.895020
##MINX=50.428230
##MAXY=2867.460449
##MINY=345.914398
##XFACTOR=1.000000
##YFACTOR=1.000000E-005
##NPOINTS=3371
##DELTAX=0.964233
##ZPD=0
##XYDATA=(X++(Y..Y))
50.428 286746048 282584032 279162656 276020512 273573632 272106336 271298144
57.178 270373792 268897280 266800848 264121680 260507440 256439872 252577200
63.927 249035248 245991696 243532928 241935344 240714256 239517600 238278448
70.677 236790400 234912992 232784032 230593440 228299360 225920528 223702496
77.427 221768528 219935328 218052560 216161920 214294896 212448896 210652192
84.176 208938800 207179280 205255664 203465552 202165888 201435808 200602224
90.926 199425536 198081632 196717360 195360064 193966208 192483840 190740512
97.676 189043408 187648384 186660320 185934576 185259744 184661728 183959392
104.425 183119856 182181216 181185760 180132944 178988688 177760848
110.211 176220832 174718048 173537872 172903680 172634416 172184944
115.996 171325888 170536800 170078656 169882704 169644464 169011408
121.782 167849968 166905440 166572992 166398976 165996832 165128336
127.567 163928048 162937088 162304496 161853568 161438496 161008832
133.352 160587664 160238752 160004912 159726928 159391904 159033136
139.138 158668992 158311024 157920624 157393312 156669776 156026288
144.923 155575920 155301200 155095200 154845504 154516752 154135280
150.709 153840352 153585072 153262720 152736912 152037968 151478448
156.494 151207648 151002256 150695024 150239104 149772016 149502272
162.279 149518928 149437824 149058224 148534288 148040960 147648096
168.065 147326032 147003872 146699296 146372320 146029680 145689808
173.850 145318864 144888176 144419184 143992000 143566000 143155696
179.636 142831248 142642624 142495552 142250864 141935104 141612624
185.421 141289456 140908736 140578912 140452000 140482656 140318256
191.206 139719312 138837664 138145552 137870432 137765008 137527968
196.992 137088688 136547216 136018896 135476240 134944272 134483056
202.777 134084896 133686208 133245584 132788224 132419120 132217832
208.563 132085104 131971744 131861368 131723632 131505736 131062696
214.348 130715256 130554944 130440928 130221584 129835912 129321304
220.133 128828208 128396656 128012208 127648952 127313224 127023840
225.919 126781248 126541208 126290360 126046744 125809984 125604960
231.704 125447240 125317384 125162976 124945712 124717088 124511792
237.490 124315944 124108568 123904968 123715440 123467248 123125064
243.275 122784960 122458280 122136672 121846408 121641752 121540944
249.060 121431920 121247848 121013512 120789648 120604776 120469912
254.846 120400536 120409288 120446680 120430336 120295864 120103384
260.631 119896800 119685592 119452480 119188168 118948656 118882912
266.417 119101880 119215504 119033848 118621616 118182816 117897544
272.202 117810960 117765832 117778296 117796816 117805784 117798368
277.987 117759192 117653440 117416176 117231864 117140208 117109744
283.773 117111608 117165848 117221328 117107920 116759952 116439968
289.558 116257968 116174912 116145008 116169056 116220544 116230520
295.344 116211632 116209984 116242296 116358248 116430288 116348744
301.129 116156760 116019448 116050344 116251672 116357176 116330784
306.914 116254672 116159192 116073032 116041784 116115760 116371720
312.700 116436312 116221840 115900536 115631832 115512816 115547000
318.485 115689344 115958080 116199144 116302992 116272888 116212424
324.271 116225320 116310056 116399936 116480728 116525208 116501112
330.056 116491968 116478904 116387816 116299952 116348720 116564200
335.841 116868080 117021960 116979616 116921472 116825560 116702296
341.627 116598160 116547512 116547616 116618528 116859352 117103312
347.412 117319544 117525280 117690432 117715128 117591736 117558096
353.198 117661328 117786936 117877296 118106240 118264296 118146888
358.983 117832248 117607328 117614344 117855520 118089624 118361048
364.768 118596752 118727208 118773520 118830576 118997672 119293528
370.554 119464488 119402296 119283688 119250608 119338888 119474784
376.339 119579232 119628208 119610168 119544664 119465832 119433280
382.125 119486400 119599400 119756448 119959096 120203784 120468112
387.910 120728224 120819016 120666208 120464376 120346920 120369288
393.695 120490688 120654968 120863536 121013952 120998776 120904128
399.481 120852024 120960632 121137792 121223160 121193704 121202016
405.266 121359592 121659176 121776256 121737960 121712512 121681176
411.052 121648680 121688720 121905728 122331968 122600816 122596264
416.837 122500696 122445960 122517800 122618016 122567672 122388720
422.622 122352096 122565664 122897152 123071776 123101672 123167688
428.408 123333008 123518704 123574416 123345072 122830800 122511072
434.193 122642736 122889232 123179672 123475096 123671592 123591040
439.979 123307528 123121376 123154248 123317960 123434848 123398424
445.764 123503712 123844456 124185208 124321120 124220336 124011048
451.549 123884328 123870096 123885864 123863328 123799784 123726992
457.335 123599928 123520752 123646560 123967736 124275480 124456576
463.120 124504432 124487608 124316200 124093552 123875136 123683216
468.906 123529688 123475768 123560984 123552352 123290464 123007712
474.691 122885512 122929312 123014920 123132800 123273752 123409024
480.476 123532840 123636080 123684192 123564024 123468344 123483776
486.262 123545496 123565040 123489896 123402872 123432592 123566808
492.047 123666184 123667224 123534328 123345768 123097888 122930392
497.833 122968832 123148424 123264136 123116992 122695504 122374240
503.618 122297360 122303592 122195688 121930216 121706800 121716464
509.403 121840368 121870816 121760752 121562904 121357528 121147520
515.189 120907632 120594360 120361424 120339920 120573184 120799376
520.974 120698416 120299536 119970448 119908400 120059288 120112424
526.760 119970792 119798880 119609680 119410560 119230248 119128672
532.545 119107296 119077392 119022768 118988000 118961312 118907752
538.330 118809048 118674192 118554856 118503872 118497280 118443736
544.116 118225328 117828256 117573728 117516808 117564464 117673672
549.901 117822448 117883080 117774888 117593992 117452856 117383704
555.687 117371432 117394336 117482104 117513168 117445712 117306480
561.472 117112960 116875328 116613280 116316504 116041752 115882560
567.257 115864440 115935168 115969056 115884568 115830216 115860904
573.043 115881496 115817416 115644456 115447976 115271264 115118224
578.828 115024264 115015784 115058512 115011936 114788624 114609840
584.614 114519640 114491272 114471216 114379368 114257032 114189392
590.399 114185096 114201024 114221152 114246072 114293008 114414504
596.184 114434568 114249096 113951464 113762272 113960496 114275072
601.970 114239328 113840792 113480056 113501760 113968016 114176536
607.755 113960472 113719824 113535440 113387120 113258824 113110240
613.541 112995056 113040744 113271840 113540368 113681528 113655272
619.326 113677896 113791224 113847800 113790184 113640736 113477904
625.111 113311216 113162216 113030360 112905824 112820568 112854040
630.897 113060680 113124304 112886544 112592784 112477896 112624648
636.682 112745168 112664736 112532528 112520120 112622544 112682120
642.468 112529880 112209632 112066520 112165968 112377064 112532888
648.253 112573120 112501944 112344912 112193224 112102848 112058248
654.038 112002712 111914432 111790592 111584488 111297048 111077368
659.824 111060840 111381360 111551224 111471976 111362088 111389280
665.609 111570056 111747648 111824208 111810960 111761864 111719400
671.395 111671352 111555664 111309280 111086352 110920120 110855056
677.180 110904312 111046792 111162880 111164144 111105016 111121616
682.965 111295272 111524328 111567360 111371352 111249744 111262936
688.751 111305496 111300296 111263064 111300160 111406504 111518656
694.536 111610032 111706656 111801512 111884336 111925016 111831016
700.322 111543968 111182456 110962296 110981544 111005704 111028384
706.107 111062096 111071664 111026464 111048120 111207200 111360256
711.892 111402072 111349512 111277272 111194816 111101096 111077832
717.678 111128568 111150392 111070968 110852760 110740064 110787696
723.463 110839600 110818104 110711728 110614272 110555960 110502872
729.249 110432040 110356360 110307176 110333360 110415208 110402792
735.034 110286080 110165560 110102272 110099608 110183584 110426200
740.819 110640736 110742344 110743480 110721920 110693272 110621536
746.605 110483456 110313864 110175120 110085168 110040928 110093040
752.390 110256360 110386160 110422512 110361936 110334560 110445120
758.176 110518016 110525216 110492240 110431632 110257480 110089672
763.961 110094912 110208008 110245336 110130184 109958608 109878896
769.746 109886112 109890848 109814920 109667240 109574984 109702696
775.532 109791600 109748008 109691808 109734776 109938232 110106448
781.317 110237368 110309936 110206104 109878856 109543312 109491784
787.103 109655032 109704760 109592384 109452848 109427232 109542136
792.888 109605160 109600560 109574816 109558536 109520096 109503024
798.673 109604104 109676480 109615280 109475888 109403104 109456664
804.459 109522584 109491416 109391672 109321104 109355104 109473656
810.244 109582224 109656264 109628360 109480184 109260984 109130920
816.030 109165808 109164040 109044680 108902624 108856896 108924392
821.815 109009152 109118728 109196240 109179776 109051064 108893776
827.600 108767336 108664648 108609568 108620360 108679104 108769448
833.386 108897672 108958424 108941968 108895016 108828928 108662888
839.171 108574728 108719088 108822120 108750968 108538512 108359408
844.957 108181920 108069608 108121048 108284936 108422120 108433640
850.742 108439968 108623120 108937936 109195224 109281336 109228200
856.527 109162048 109108704 108994704 108767648 108512600 108395336
862.313 108529176 108609312 108470568 108291128 108271352 108509840
868.098 108697008 108724624 108728856 108801632 108959008 109161240
873.884 109448280 109703232 109749496 109617712 109520792 109670096
879.669 110004264 110329520 110630408 110905136 111136840 111279104
885.454 111282248 111152560 111066320 111097848 111208480 111306656
891.240 111370712 111422232 111557584 111737296 111854544 111797312
897.025 111769176 111878848 111988624 112001160 111890944 111736936
902.811 111529360 111327928 111248096 111295376 111348024 111253224
908.596 111108752 111143800 111317648 111395968 111233456 110966232
914.381 110923440 111096680 111222536 111200392 111084408 111012256
920.167 111039816 110962840 110679552 110368920 110227968 110336520
925.952 110428504 110502696 110479440 110304112 110001624 109777928
931.738 109695984 109663352 109642800 109604736 109520704 109394888
937.523 109255736 109027552 108774808 108660648 108808496 108967008
943.308 108861624 108642528 108570712 108681752 108798144 108730248
949.094 108479856 108132912 107756728 107443320 107241480 107141432
954.879 107071352 106970032 106851696 106776368 106757592 106692112
960.665 106530576 106410776 106358768 106328080 106287536 106318968
966.450 106320704 106281144 106219608 106103320 105810536 105596328
972.235 105633728 105627992 105420200 105046512 104736560 104503576
978.021 104326768 104203568 104133520 104118760 104227744 104281680
983.806 104157664 103968472 103867336 103919064 104011288 104064512
989.592 104066024 103997096 103858800 103720304 103611376 103538040
995.377 103538352 103624392 103769736 103971360 104203320 104426200
1001.162 104615304 104755176 104858480 104836344 104458216 103797120
1006.948 103289712 103027016 102867544 102652872 102382280 102103208
1012.733 101808768 101571152 101470640 101487632 101410488 101213144
1018.519 101047888 100966136 100952176 100954808 100965632 100961008
1024.304 100911248 100818088 100728928 100681288 100658648 100714144
1030.089 100782040 100779136 100700616 100666800 100705464 100642864
1035.875 100356760 100014776 99941904 100342944 100570560 100400984
1041.660 100060880 99861528 99939248 99951672 99814376 99687168 99629648
1048.410 99619504 99638576 99768528 99819120 99679200 99475344 99407544
1055.160 99577752 99699984 99730488 99707456 99694216 99720728 99668152
1061.909 99451032 99238176 99105944 99036512 98999344 99007752 99055144
1068.659 99195424 99364344 99449048 99386952 99318384 99310608 99310480
1075.408 99252920 99150720 99063064 98934280 98880800 98966256 99148896
1082.158 99312600 99474480 99535648 99440768 99272920 99106432 98856336
1088.908 98701920 98706632 98719224 98706952 98698864 98728288 98889808
1095.657 98986112 98872960 98639712 98485736 98440664 98456992 98590664
1102.407 98744616 98826992 98814208 98798856 98847592 98851136 98739600
1109.157 98555712 98416056 98284024 98231288 98272880 98336440 98372856
1115.906 98410232 98452896 98523160 98565320 98509088 98367224 98343680
1122.656 98542952 98745408 98849344 98833512 98752896 98626896 98536440
1129.406 98496640 98489496 98477896 98457112 98418152 98351920 98291640
1136.155 98256440 98232920 98143456 97955184 97849936 97889576 98017240
1142.905 98144272 98271536 98311408 98201944 98093424 98123600 98289120
1149.654 98456920 98613344 98722720 98777552 98763696 98624776 98407032
1156.404 98332320 98416056 98522992 98511808 98409640 98335360 98303560
1163.154 98348336 98500384 98679152 98734832 98707640 98753336 98911168
1169.903 99056864 99065872 99015752 98981024 98953616 98933824 98963096
1176.653 99041296 99224216 99414784 99406632 99087376 98810592 98915304
1183.403 99113632 99175080 99088176 98984360 98900200 98876992 98972408
1190.152 99158080 99346152 99517952 99693680 99962600 100196704 100293704
1196.902 100266056 100229920 100181240 100185520 100253048 100317376
1202.687 100318976 100267704 100304872 100468280 100657608 100770312
1208.473 100807032 100861680 100939576 101001504 101045456 101094104
1214.258 101147232 101176344 101122952 100994072 100933240 101173832
1220.043 101512632 101630024 101599648 101588344 101657528 101782008
1225.829 101991824 102192360 102257712 102176976 102105616 102092784
1231.614 102130280 102294656 102528296 102699352 102735192 102790552
1237.400 102773632 102781320 102929296 103206240 103380416 103449112
1243.185 103453000 103373928 103257656 103202328 103211264 103158824
1248.970 103046816 103004184 103133568 103322440 103364976 103302296
1254.756 103256936 103276992 103319128 103300608 103302088 103467528
1260.541 103739232 103894456 103739088 103611448 103755800 103986808
1266.327 104032168 103772072 103604928 103669544 103816456 103947416
1272.112 104038480 104051160 103907864 103800712 103823904 103898056
1277.897 103857776 103710792 103674600 103721312 103737840 103660072
1283.683 103644528 103938256 104368080 104681632 104835416 104888248
1289.468 104759640 104633080 104630712 104744432 104922048 105266232
1295.254 105457336 105331824 105148392 105118856 105256872 105315504
1301.039 105221744 105248656 105524624 105882056 105964696 105828688
1306.824 105929760 106266760 106558976 106658632 106699144 106793288
1312.610 106952992 107160704 107405416 107575464 107538016 107523024
1318.395 107665456 107906776 108104360 108311984 108384080 108273416
1324.181 108152784 108169640 108318912 108460048 108606112 108895824
1329.966 109416944 109955432 110133816 110103088 110172024 110410592
1335.751 110788064 111355344 111852456 112088016 112137608 112193168
1341.537 112378832 112724472 113298696 113847792 114208584 114388624
1347.322 114429672 114307168 114250088 114322768 114551248 114940416
1353.108 115374880 115647728 115779736 115997184 116484768 116984192
1358.893 117243888 117418728 117724496 118219816 118689720 119025136
1364.678 119405240 119870176 120348048 120789176 121211648 121568480
1370.464 121857200 122167728 122555776 123053872 123750048 124532384
1376.249 125192984 125746424 126399112 127238392 128027744 128555968
1382.035 128900016 129318824 129926784 130503512 130962888 131410824
1387.820 131949784 132542576 133041344 133518800 134198568 135136832
1393.605 136102192 136935040 137657024 138244272 138770880 139373904
1399.391 140085808 140794080 141458928 142065424 142669584 143272400
1405.176 143788144 144244192 144667408 145006768 145361104 145918640
1410.962 146557520 147221712 147879200 148423360 148774384 149074752
1416.747 149395072 149824480 150323920 150821856 151329856 151845152
1422.532 152346512 152890128 153371808 153490208 153527024 153883024
1428.318 154498112 155084528 155528048 155982640 156366240 156641184
1434.103 156882880 157145952 157284000 157330400 157579232 158069776
1439.889 158527952 158697728 158818416 159084448 159425072 159710272
1445.674 159791296 159888448 160222128 160499344 160460816 160182976
1451.459 160102752 160184288 160272224 160359088 160402640 160344368
1457.245 160203856 159919216 159592400 159440176 159787712 159759328
1463.030 159124544 158511808 158345936 158483696 158439152 158240416
1468.816 158005296 157786496 157653936 157710112 157658064 157152256
1474.601 156420528 156009136 156198656 156122272 155611456 155013984
1480.386 154560224 154261344 154130432 154113952 154013600 153759408
1486.172 153480512 153246624 153113616 153098160 153118864 153059424
1491.957 152880688 152791472 152776528 152639856 152309968 151955760
1497.743 151707968 151535312 151407184 151230880 150908304 150489728
1503.528 150208064 150087632 150078704 150193072 150284992 150037632
1509.313 149620528 149281648 149095552 148907184 148589024 148306768
1515.099 148195680 148164272 147933216 147522080 147310160 147283728
1520.884 147200576 146854464 146511888 146460160 146481664 146259712
1526.670 145761712 145500480 145583088 145573744 145306816 144979648
1532.455 144832480 144791776 144694192 144567680 144553856 144747072
1538.240 144862400 144896784 144785536 144477936 144083856 143890544
1544.026 143848240 143929120 144166064 144360592 144218256 144125280
1549.811 144337056 144599248 144595808 144293280 144229872 144386272
1555.597 144422432 144128800 143723712 143347264 143026496 142813024
1561.382 142739824 142840400 143103648 143219696 143185424 143149232
1567.167 143363248 143572976 143277376 142745216 142458208 142596992
1572.953 142625584 142561760 142587104 142731792 142888256 142966560
1578.738 142948816 142744256 142427632 142217632 142128848 142200864
1584.524 142481712 142711216 142745648 142665056 142616704 142559392
1590.309 142394752 142136976 141986880 141986832 142011792 142069024
1596.094 142133456 142084112 141997968 142131632 142336848 142406848
1601.880 142362176 142361440 142357280 142363056 142342400 142305376
1607.665 142371632 142491824 142389008 142091040 141904816 142037040
1613.451 142108976 141981504 141862976 141927472 142047552 141967216
1619.236 141727392 141461536 141242112 141102048 141093024 140913568
1625.021 140445440 139927776 139722736 139796560 139943888 140106928
1630.807 140225504 140330688 140337760 140236160 140141904 140073696
1636.592 139997392 139850128 139681216 139530304 139381248 139237200
1642.378 139104768 138980512 138869392 138807584 138827184 138864912
1648.163 138794736 138647952 138500512 138341040 138245648 138298576
1653.948 138264336 138107984 137939936 137827840 137742080 137726448
1659.734 137734656 137603328 137232672 136887520 136538736 136281552
1665.519 136193488 136121120 135974336 135816064 135695344 135590512
1671.305 135421168 135150592 134977584 134926784 134802992 134484512
1677.090 134148192 133888944 133670688 133368064 132972872 132750376
1682.875 132649680 132379416 131892440 131421824 131141272 130950064
1688.661 130834280 130768288 130607360 130347936 130222280 130216488
1694.446 130227392 130216488 130105752 129837448 129517136 129201672
1700.232 128986008 129110080 129225280 128968752 128519992 128176944
1706.017 127838760 127806656 128028456 128091024 127798464 127497104
1711.802 127262768 127020056 126821352 126699168 126551248 126410376
1717.588 126230416 125966688 125765392 125731320 125629032 125411672
1723.373 125281544 125411792 125635352 125708096 125570936 125242800
1729.159 124763024 124304384 123870960 123605296 123515248 123477760
1734.944 123481576 123518848 123582432 123630984 123652256 123631448
1740.729 123492688 123295328 122994872 122488736 122201000 122387120
1746.515 122313352 121719840 121096792 121072232 121309048 121528920
1752.300 121624720 121438000 120935472 120694376 120677648 120581552
1758.086 120251488 119859656 119480088 119184984 118985000 118857080
1763.871 118849464 118906400 118913840 118843776 118666432 118397400
1769.656 118119248 117819264 117565232 117471864 117376184 117137344
1775.442 117006008 117064200 117146776 116918432 116503248 116259752
1781.227 116209168 116078672 115743920 115567208 115561400 115508448
1787.013 115230784 114902088 114686072 114597984 114615064 114617184
1792.798 114350840 113910792 113608664 113488840 113351320 113160448
1798.583 112930776 112694896 112518760 112427304 112333192 112165920
1804.369 111952072 111733912 111491752 111237184 111020200 110859936
1810.154 110757456 110710232 110670536 110440408 110038168 109774216
1815.940 110094456 110359960 109766320 108984304 108832520 109116024
1821.725 108854408 108260744 107975768 108137392 108153256 107933032
1827.510 107597984 107205416 106848328 106458496 106236904 106392408
1833.296 106571936 106550856 106412904 106391800 106407560 106230624
1839.081 105803952 105604016 105628712 105583248 105440088 105176112
1844.867 104501624 104092648 104171768 104285608 103999952 103620152
1850.652 103615552 103747216 103661808 103387344 103231920 103229368
1856.438 103283304 103329208 103139488 102449808 102079256 102167520
1862.223 102369504 102491880 102472120 102211032 101928640 101774096
1868.008 101678776 101466880 101229048 101179304 101362784 101251848
1873.794 100819696 100476328 100271112 100177384 100247312 100258872
1879.579 100188280 100150160 100257912 100386984 100348624 100177720
1885.365 99955896 99722496 99521008 99366776 99259616 99190728 99132424
1892.114 99052760 99000184 98975696 98892584 98664640 98464824 98307448
1898.864 98207912 98218576 98224680 98036080 97823584 97781576 97875392
1905.613 97985232 98084784 98103824 98016512 97937320 98001000 97954792
1912.363 97801704 97654696 97484704 97391312 97538752 97590416 97410264
1919.113 97144408 96848760 96622720 96602408 96703960 96774568 96859896
1925.862 97050944 97259760 97311472 97201168 97068472 96891200 96610704
1932.612 96149872 96021192 96523008 96959392 97095592 97032424 96744536
1939.362 96470040 96301176 96146848 95835088 95544192 95738760 96127136
1946.111 96159912 95882144 95753616 95762544 95790376 95765376 95624224
1952.861 95372000 95215480 95210104 95244328 95229216 95191112 95147136
1959.610 95123008 95203768 95203296 94876464 94510128 94331664 94304592
1966.360 94381480 94431376 94234096 93903344 93865232 94055504 94111304
1973.110 93954136 93659304 93244968 93002552 92963096 92954928 92799176
1979.859 92642224 92583040 92376232 91928672 91506520 91194528 91065216
1986.609 91251616 91464688 91245200 90850304 90403104 90023624 89952816
1993.359 90048232 89935328 89700784 89458240 89194088 89066304 88990200
2000.108 88796952 88489008 88307648 88301544 88187624 87930416 87629176
2006.858 87230600 86872000 86591120 86343296 86134104 85944920 85696024
2013.608 85505792 85512528 85536080 85135328 84687008 84631296 84735408
2020.357 84509216 84157664 84134208 84275680 84124480 83696984 83311264
2027.107 83001840 82760312 82559824 82246984 81821360 81472472 81297040
2033.856 81202584 81142728 80873680 80354048 79976136 80189040 80275904
2040.606 80080072 79741008 79188608 78784576 78915728 78931352 78471032
2047.356 77945592 78014088 78177544 77980840 77592416 77243424 76957504
2054.106 76846096 76772664 76474152 76031440 75662336 75424552 75469504
2060.857 75748008 75593872 75106520 74625432 74277744 74276272 74560000
2067.607 74559888 74177264 73794072 73533552 73291296 73059232 72842080
2074.358 72478736 72242040 72182832 72039712 71671344 71364192 71265696
2081.108 71179520 71024136 70861440 70748984 70532328 70208944 69860048
2087.859 69565520 69377848 69389872 69411752 69197688 68877384 68704096
2094.609 68541544 68278488 67995792 67845248 67747648 67632032 67517232
2101.360 67167776 66723548 66616472 66657232 66411096 66004240 65811396
2108.110 65784364 65744196 65659924 65414100 65121736 65072632 65272400
2114.861 65209172 64843444 64643880 64754064 64674724 64387764 64080760
2121.611 63747064 63437236 63251720 63120952 63004040 63009132 63267348
2128.362 63244356 62978632 62688196 62348364 62100696 62060932 61948248
2135.112 61778612 61617448 61472456 61360840 61251756 61149904 61080760
2141.863 60921760 60691424 60533764 60440300 60393780 60359240 60159516
2148.613 59850560 59588172 59583728 59569336 59312072 58988008 58851900
2155.364 58819368 58888824 59026300 59196776 59195824 58841260 58497436
2162.114 58301948 58261684 58557580 58642292 58248340 57755632 57635616
2168.865 57654064 57601616 57509428 57451752 57421928 57465712 57457368
2175.615 57175280 56840404 56942448 57089644 56903136 56575300 56433728
2182.365 56386784 56336328 56245424 56158592 56068500 55994920 55932640
2189.116 55742436 55504908 55442220 55428888 55324720 55189732 55104536
2195.866 55041956 54999988 54966072 54866792 54726476 54536280 54367884
2202.617 54362468 54442628 54553004 54577220 54344640 54065960 53961720
2209.367 53955504 53971296 53946868 53893500 53836712 53774048 53729704
2216.118 53780128 53763416 53488124 53171312 53045716 52993720 52935212
2222.868 52895788 52767376 52650456 52688396 52732704 52830412 52878764
2229.619 52651344 52381804 52247576 52187120 52055412 51926892 51832568
2236.369 51751720 51804308 51829832 51671288 51527692 51534184 51556828
2243.120 51587032 51588324 51515088 51436464 51385780 51289476 51126140
2249.870 51032652 51290136 51372216 51088576 50781052 50692244 50740728
2256.621 50899372 50959680 50625268 50399228 50431044 50451820 50291264
2263.371 50197188 50233528 50168944 49961768 49820216 49804784 49921880
2270.122 50112920 50159588 49989040 49718340 49429340 49294336 49515804
2276.872 49546076 49405276 49319792 49388908 49374128 49328668 49278272
2283.623 49159648 49036800 48903228 48828792 48843372 48884964 48955224
2290.373 48849180 48627344 48567024 48596004 48461872 48268424 48101820
2297.124 48004164 48058376 48175340 48251800 48266448 48238524 48211440
2303.874 48237160 48248472 48134276 48002516 47968724 47960076 47861032
2310.625 47722612 47660400 47622524 47565192 47576076 47680180 47727980
2317.375 47716592 47570332 47108092 46926976 47133264 47404732 47509160
2324.126 47767644 48192608 48520172 48652788 48674844 48560948 48207484
2330.876 47519100 47067792 46819036 46720772 46763056 46667300 46509496
2337.627 46476552 46499108 46432896 46343028 46507660 46733780 46588560
2344.377 46297912 46273440 46346368 46341900 46317588 46349476 46320152
2351.128 46189640 46074612 46133980 46142848 46013536 45813128 45520008
2357.878 45440472 45610568 45749792 45653532 45541252 45431156 45457648
2364.629 45711012 45663600 45381160 45194400 45175200 45178536 45185816
2371.379 45108100 45011596 45138200 45340728 45324324 45198004 45078144
2378.130 45013652 45098376 45191512 45253236 45206304 44857884 44583680
2384.880 44529820 44561472 44697328 44680016 44425536 44381136 44764584
2391.631 44810176 44469964 44323244 44530256 44537664 44388920 44324944
2398.381 44339980 44420888 44487564 44365304 44152316 44034444 43989692
2405.132 44014816 44054444 44018008 43990648 43993288 44034684 44190864
2411.882 44256684 44182052 44062472 43978976 43834332 43625932 43539896
2418.633 43684264 43667032 43536000 43492152 43566940 43632660 43672068
2425.383 43691900 43657812 43452508 43232820 43184328 43221724 43431780
2432.134 43562888 43414372 43220256 43047572 42930376 42884096 42837092
2438.884 42751716 42843532 43112704 43105420 42801604 42677664 42726336
2445.635 42769068 42785980 42820232 42850244 42796660 42687708 42529964
2452.385 42426268 42541696 42676360 42734200 42716164 42624184 42590860
2459.135 42618608 42590944 42506496 42411360 42337920 42388804 42519316
2465.886 42494168 42414464 42526616 42709240 42618596 42425804 42309980
2472.636 42207208 41996228 41922800 42072352 42202488 42176040 42051292
2479.387 41861492 41841516 42019696 41871388 41511048 41624588 42065232
2486.137 41865120 41447768 41408724 41551704 41745848 41786720 41545004
2492.888 41322048 41381084 41364928 41229264 41250256 41504636 41641552
2499.638 41644740 41583360 41479564 41380780 41322456 41400976 41540464
2506.389 41616060 41649364 41668388 41611476 41325640 41180580 41278416
2513.139 41316832 41233524 41105008 40948044 40877896 40894284 40960632
2519.890 41022608 40956096 40817688 40687004 40684992 40866140 41057208
2526.640 41212952 41172932 40896268 40748232 40742948 40726904 40664412
2533.391 40547684 40423472 40444236 40519780 40448824 40365428 40497884
2540.141 40625600 40596904 40568892 40588408 40689576 40893596 40948788
2546.892 40857928 40722368 40608484 40767548 41027544 41017588 40882720
2553.642 40700800 40589412 40682028 40703680 40276740 40128216 40306260
2560.393 40386428 40234852 40200732 40241384 40228700 40123968 39768356
2567.143 39499108 39671752 39956612 39997772 39956988 39885176 39919096
2573.894 40176016 40183760 39996632 39868836 39787392 39628352 39483412
2580.644 39528020 39596360 39401476 39264916 39306028 39333468 39257100
2587.395 39274540 39382720 39499388 39602076 39487056 39316960 39367048
2594.145 39428600 39236140 39054164 39043072 39091208 39136072 39131976
2600.896 39062264 38976416 38888428 38683840 38468492 38580468 38758952
2607.646 38799816 38822032 38939112 38936624 38792396 38719572 38799168
2614.397 38713336 38552372 38523668 38595776 38732280 38815216 38775732
2621.147 38698612 38657100 38596528 38505900 38556688 38740184 38712780
2627.898 38558056 38579744 38651640 38579992 38437488 38245316 38096848
2634.648 38014036 37988344 38035288 38118740 38209244 38254592 38242888
2641.399 38183316 38069072 37862880 37729420 37886128 37920024 37795916
2648.149 37765048 37890320 37989928 38054852 38080552 38077632 38091560
2654.900 38058116 37935660 37819704 37737724 37725832 37765304 37677488
2661.650 37548664 37632936 37789128 37871360 37812604 37604496 37467940
2668.401 37544480 37609132 37653484 37681044 37702696 37759300 37734068
2675.151 37538200 37316768 37225728 37112108 36939308 36912752 37027864
2681.902 37102808 37144392 37220024 37268484 37113516 36993432 37156560
2688.652 37234724 37150708 37098304 37140028 37041576 36904660 36957608
2695.403 37080180 37168524 37122288 36900984 36802260 36949208 37100964
2702.153 37188640 37102092 36953636 36931588 36952848 36956392 36876812
2708.904 36742960 36699164 36799236 36856908 36883676 37029924 37142704
2715.654 36815080 36615144 36801272 36903564 36677588 36500424 36410792
2722.405 36475572 36632752 36701716 36715468 36652964 36570600 36534608
2729.155 36505160 36469452 36413796 36359084 36453360 36564280 36452000
2735.906 36366328 36376828 36383108 36384256 36335432 36280600 36368056
2742.656 36479756 36471548 36417168 36287084 36215736 36213732 36208972
2749.406 36196716 36066588 35852260 35599636 35494884 35992904 36114352
2756.157 35636476 35632280 36115556 35991888 35534068 35577428 35744228
2762.907 35685500 35611632 35628364 35587728 35521852 35604060 35776904
2769.658 35914328 35946016 35804956 35697900 35757396 35782312 35748916
2776.408 35568684 35368864 35546396 35750972 35793584 35646904 35331244
2783.159 35180772 35275136 35632588 35914888 35514904 35034828 35303100
2789.909 35296616 34707396 34591440 34901880 35074140 35140324 35340416
2796.660 35439928 35342904 35263628 35274372 35227204 35155952 35126772
2803.410 35115384 35071368 34982012 34854712 34833736 34908072 35078060
2810.161 35266824 35204560 35023500 34768476 34638148 34855996 35024980
2816.911 35083756 34950248 34784248 35146764 35490600 35356708 35199056
2823.662 35094648 35169840 35357380 35013200 34694264 34994228 35244200
2830.412 35001356 35013968 35361924 35222136 34850768 34783656 34823308
2837.163 34918996 34877956 34692304 34793220 35146684 35374348 35562860
2843.913 35851232 36021512 35987956 36017160 36167528 36171788 36123256
2850.664 36130596 36178728 36261752 36305132 36317136 36226564 36138968
2857.414 36419600 36731364 36881752 36971044 37060404 37074528 36979500
2864.165 37351432 37829280 37967536 38069580 38281444 38425916 38469616
2870.915 38610688 38786412 38900124 38905968 38585548 38630684 39066188
2877.666 39180480 39047908 38972968 38933644 38871456 38798028 38767132
2884.416 38918212 39188220 39178404 39093000 39134876 39292104 39571364
2891.167 39406568 38890432 39022796 39345372 39440068 39456576 39468288
2897.917 39465648 39459716 39557420 39728484 40008708 40152232 39867252
2904.668 39848100 40100472 40542948 40910300 40510456 40210652 40399628
2911.418 40584896 40698220 40958528 41273732 41548776 41856056 42182072
2918.169 42334496 42297708 42429448 42727412 43093944 43411208 43613712
2924.919 43705540 43708400 43483416 43218876 43207396 43234940 43195048
2931.670 43302436 43580880 44189592 44512468 43897512 43244356 43083788
2938.420 43068636 43168380 43353212 43457904 43178168 42946092 43158440
2945.171 42911904 42408480 42221344 42154308 41866664 41578792 41343184
2951.921 41550896 41965584 41941868 41769460 41630992 41456468 41235252
2958.672 41259048 41391792 41169904 40928032 40912136 40787740 40635144
2965.422 41114772 41786944 41564628 41318164 41424252 41260176 40911176
2972.173 40999868 41269168 41357456 41224648 40862956 40689556 40701324
2978.923 40669276 40663992 40716912 40981304 41439052 41401068 41064720
2985.674 40964620 40969792 41133592 41060528 40798632 40657692 40569920
2992.424 40239256 40119828 40392280 40566380 40581908 40214492 39784476
2999.175 39595204 39827732 40405888 40574084 40444016 40353940 40280952
3005.925 40187652 40145412 40154912 40161760 40119728 39964472 39897788
3012.676 40051716 40132628 40256028 40616188 40934580 41009168 40847080
3019.426 40554180 40630788 40920580 41315100 41508104 41315304 41413496
3026.177 41660508 41916744 41861872 41428916 41589148 42358900 42592196
3032.927 42608800 42771596 42836648 42757368 42435468 42161332 42750276
3039.677 43246504 43319920 43286668 43280860 43775200 44244548 44085976
3046.428 43809012 43573332 43993256 44628508 44495976 44530668 45243656
3053.178 45383592 45229048 45557000 45902732 45825008 45731560 45738008
3059.929 46002608 46406516 46817132 47017452 46947052 47074556 47303600
3066.679 47357152 47702156 48379956 48557896 48361400 48422804 48600264
3073.430 48774516 49119792 49542012 49510536 49366960 49561472 49697472
3080.180 49716356 50226484 50821272 51017920 50932584 50654460 50769348
3086.931 51062864 50915428 50782464 50890328 51286676 51895704 52211260
3093.681 52464880 52827856 53113964 53340320 53551216 53731416 54129784
3100.432 54117244 53511888 54124700 55235692 56066308 56380976 56073908
3107.182 56079688 56325768 56329108 56289276 56267104 56889900 57905804
3113.933 58095124 58191876 58438548 59055372 59727956 59520832 59423024
3120.683 60310412 61114448 61582240 61579808 61687236 62367796 62683948
3127.434 62539228 63130084 63875928 63645860 63852016 64522436 64667564
3134.184 64491960 64196636 64466456 65670256 66812132 67495344 67146672
3140.935 67121232 67681480 68103944 68524216 69373424 69700448 69183976
3147.685 69242672 69951192 71127768 71841184 71474912 71211808 71284776
3154.436 72064368 72536928 72405448 72946536 73770648 73271448 72973968
3161.186 73663904 74667416 75375456 74707712 74289720 74952288 75076504
3167.937 74934144 76329160 77550392 77899960 77967752 77861320 77712320
3174.687 77841544 78371040 78656560 78871912 79680016 80175272 80129208
3181.438 80111288 80235136 80484232 80874056 81440896 81257400 81041592
3188.188 82093792 82998104 83151360 83780672 84522736 84247288 84518792
3194.939 85742848 85516792 84758224 85013256 85097056 84626632 85146528
3201.689 85940584 85759896 86326112 87513552 87035592 86354136 87537928
3208.440 88074976 87285232 88278600 89225552 88414968 89122712 90961760
3215.190 90638576 89928056 90692848 91064264 90999160 91462656 91932096
3221.941 92251296 92718728 93194944 93032016 92733496 92892208 93023472
3228.691 93244816 93942560 94046912 93519976 94213712 95158264 94466112
3235.442 94810344 96812504 97109232 96789536 97039824 97621560 98212104
3242.192 97733560 97002200 96463856 97004984 98406472 99424112 100054184
3248.943 100421688 100600552 100753624 100920624 101057176 101404560
3254.729 102857424 103805544 101695048 100654392 101255328 101962136
3260.515 102433976 102477000 103332104 104876120 105194056 105548424
3266.301 106572056 106489176 106325632 108008456 109381088 109496920
3272.087 108466872 107544456 109116360 110082640 110391672 111398008
3277.873 112277416 112660680 112772776 113118776 114516904 115683816
3283.659 115938024 116220224 116632920 116844360 116996152 117232472
3289.446 117754600 118400928 119176536 118866600 118106192 119992184
3295.232 121714952 122331808 123458592 124597232 124561144 124678176
##END=
##TITLE=Sample9
##JCAMP-DX=5.01  $$ Nicolet v. 1
##DATATYPE=RAMAN SPECTRUM
##ORIGIN=TFS
##OWNER=Nicolet
##LONGDATE=2018/05/18
##TIME=14:32:44
##SPECTROMETER/DATA SYSTEM=DXR SmartRaman
##DATA PROCESSING=
Subtraction or Addition
Multiplied by a scalar
Wavelength->Wavenumber
Truncated
##COMMENTS=
Number of sample scans: 30
Collection length: 104.00 sec
Number of background scans: 512
Raman laser frequency: 12817.84 cm-1
Number of rejected sample scans: 0
Number of rejected background scans: 0
##XUNITS=RAMAN SHIFT(1/CM)
##YUNITS=RAMAN INTENSITY
##FIRSTX=50.428230
##LASTX=3299.895020
##FIRSTY=3126.493408
##MAXX=3299.895020
##MINX=50.428230
##MAXY=3126.493408
##MINY=380.269257
##XFACTOR=1.000000
##YFACTOR=1.000000E-005
##NPOINTS=3371
##DELTAX=0.964233
##ZPD=0
##XYDATA=(X++(Y..Y))
50.428 312649344 308060608 304427872 301450016 299124576 297572448 296502944
57.178 295284352 293561152 291262656 288588128 285410880 281976896 278574720
63.927 275184256 272048352 269468320 267743776 266356832 264873872 263182256
70.677 261260720 259221600 257205168 255106256 252706208 250046528 247578464
77.427 245512544 243623664 241705808 239809472 237959232 236124224 234302400
84.176 232611136 231016304 229442624 227947136 226641776 225549200 224262224
90.926 222625872 220835184 219060736 217315840 215559840 213810736 212015424
97.676 210295344 208763312 207459152 206373536 205503200 204917232 204319184
104.425 203732080 203121552 202316400 201035152 199177328 197454352
110.211 196036640 194794928 193691696 192766928 192005584 191322992
115.996 190748240 190185488 189586384 188931696 188221248 187461680
121.782 186657936 185868560 185129024 184381232 183573696 182663456
127.567 181718560 180980048 180680400 180476032 180083792 179457648
133.352 178821648 178522656 178756048 178750208 178254768 177519744
139.138 176769952 176092976 175451312 174783184 174161808 173638080
144.923 173209584 172842912 172505712 172161312 171766864 171372080
150.709 171181472 171082656 170886064 170395984 169654112 169063696
156.494 168813488 168608336 168232496 167627680 166981872 166539392
162.279 166371040 166182480 165887616 165534496 165155664 164687136
168.065 164156832 163753200 163617680 163472736 163135936 162591120
173.850 161983456 161435264 160977840 160632976 160388608 160206512
179.636 160079584 160062128 160029248 159766544 159249024 158670784
185.421 158175008 157725440 157314736 156956256 156623280 156223392
191.206 155751600 155250208 154767520 154276768 153846096 153558992
196.992 153424896 153338080 153167072 152916560 152546288 151990832
202.777 151339264 150781840 150437184 150293424 150060832 149742080
208.563 149396160 149011216 148585232 148187360 147891456 147747520
214.348 147563280 147293424 146955456 146587120 146218368 145866160
220.133 145537072 145357872 145155312 144792768 144320704 143903840
225.919 143701024 143764208 143712720 143590960 143382512 143076048
231.704 142667840 142208016 141808880 141434032 141140704 141036736
237.490 141028864 140955488 140656368 140151184 139798480 139748064
243.275 139789392 139764288 139642656 139464896 139275360 139083344
249.060 138875952 138657504 138403136 138084624 137634032 137178656
254.846 136885424 136781264 136783552 136792304 136740400 136629360
260.631 136493840 136347552 136189296 136030720 135907696 135847920
266.417 135729584 135618144 135583392 135609872 135628512 135590160
272.202 135492912 135397968 135300048 135189104 135064768 134926496
277.987 134772176 134596112 134363360 134176432 134068224 134006736
283.773 133957432 133906576 133835864 133715944 133576224 133465576
289.558 133342080 133174288 133071496 133169936 133396448 133479904
295.344 133345224 133138392 133057560 133173232 133304640 133375464
301.129 133400256 133406320 133391312 133324880 133298864 133380472
306.914 133459264 133464560 133410144 133369032 133409680 133532032
312.700 133567288 133554808 133471896 133308480 133081248 132883848
318.485 132857312 133023208 133206776 133312344 133313296 133258376
324.271 133191576 133164488 133253280 133510608 133734328 133639040
330.056 133220200 132923696 132927792 133153408 133429208 133645288
335.841 133777976 133846496 133818944 133850504 134007376 134211768
341.627 134332112 134241456 133918528 133729112 133834696 133960984
347.412 134015952 134017880 134021376 134004088 133955128 134048216
353.198 134383888 134730032 134869264 134775520 134646416 134579504
358.983 134604560 134755408 135028416 135417376 135701424 135849504
364.768 135940528 135995840 136036288 136087808 136157600 136216048
370.554 136188208 135961200 135727104 135652000 135784032 136008080
376.339 136212896 136373152 136439808 136416608 136348016 136326864
382.125 136416832 136557600 136725488 136916432 137085600 137137152
387.910 136930256 136842160 137064912 137290000 137350016 137254512
393.695 137149856 137187984 137377824 137564192 137717056 137795392
399.481 137789264 137706976 137682352 137761696 137899232 138078800
405.266 138311712 138589520 138729104 138838144 138958832 139018000
411.052 139009328 139006624 139077056 139202784 139289008 139326688
416.837 139323904 139336384 139447792 139561408 139488336 139250784
422.622 139127264 139195696 139364560 139492304 139702752 139956320
428.408 140197808 140402272 140558544 140638416 140601456 140459472
434.193 140239936 140088384 140085920 140186128 140222144 139937104
439.979 139447824 139198640 139367024 139754304 140060208 140226800
445.764 140397088 140432016 140379216 140380192 140537152 140803008
451.549 141002608 141129040 141203120 141088272 140883440 140757280
457.335 140840336 140989120 141013264 140904448 140790224 140768016
463.120 140850896 140889360 140795152 140657376 140555568 140497824
468.906 140434880 140321216 140180512 140107616 140046736 140050080
474.691 140176544 140446080 140635152 140584048 140413328 140355024
480.476 140496624 140739552 140841744 140589408 140392112 140394624
486.262 140477024 140480096 140303136 140086224 140050976 140186032
492.047 140313984 140366432 140299536 140143584 139850496 139658992
497.833 139777680 140116880 140372944 140264080 139775904 139351920
503.618 139080320 138933136 138800288 138639008 138506176 138504080
509.403 138571904 138605968 138585456 138498320 138320624 137951936
515.189 137640112 137424624 137340944 137409456 137621888 137801008
520.974 137750624 137488800 137217632 137034720 136964016 136986384
526.760 137255392 137376064 137155152 136711312 136266080 135984528
532.545 135853552 135712064 135512944 135421536 135553072 135828688
538.330 135941488 135807536 135621056 135484704 135396560 135322016
544.116 135241312 135155840 135011760 134726448 134492192 134461200
549.901 134613280 134645600 134370112 133977128 133717088 133645984
555.687 133648120 133531176 133184176 133011232 133179232 133401840
561.472 133526512 133553344 133457984 133160904 132774952 132499536
567.257 132385360 132393576 132437400 132542776 132561696 132428440
573.043 132196432 131946680 131711928 131523208 131415576 131371984
578.828 131328920 131253384 131150192 131051120 130992104 130927408
584.614 130795472 130652720 130580848 130623144 130667312 130600072
590.399 130449488 130329712 130324144 130425672 130497672 130469728
596.184 130403112 130383264 130383496 130299720 129966232 129605296
601.970 129548376 129772824 129974864 129914648 129566784 129339144
607.755 129488232 129633192 129529776 129195792 128935232 128974376
613.541 129146336 129247376 129283480 129311000 129354520 129405368
619.326 129474264 129574472 129601136 129523328 129367624 129188968
625.111 128947512 128725680 128640576 128686624 128742416 128644936
630.897 128329408 128223368 128501584 128779112 128754496 128405240
636.682 128207640 128428616 128788000 128997440 128966344 128747800
642.468 128415456 128027720 127809752 127803624 127905184 127965832
648.253 127896912 127770072 127677968 127632912 127607840 127566848
654.038 127525528 127574656 127685880 127642384 127419816 127198888
659.824 127142552 127338864 127401504 127261520 127095264 127019632
665.609 127029040 127071264 127187608 127301784 127257544 127047608
671.395 126778016 126556384 126361216 126176648 125997520 125934360
677.180 126061144 126386464 126646704 126693368 126611368 126540672
682.965 126575000 126721104 126950296 127201168 127251160 126985568
688.751 126582760 126316992 126350880 126413320 126431384 126439232
694.536 126482152 126605600 126773776 126984568 127175816 127171104
700.322 126888272 126508912 126360336 126615344 126731384 126604088
706.107 126413040 126238488 126042576 125980760 126148904 126363656
711.892 126529016 126652688 126699984 126548168 126224488 125935864
717.678 125675480 125430752 125230800 125085392 125045224 125103384
723.463 125210144 125388368 125623600 125789920 125719032 125589200
729.249 125682816 125991456 126217664 126007848 125411056 124996256
735.034 124815432 124731736 124646400 124550400 124590904 124906168
740.819 125170496 125179592 124997024 124912856 125176504 125464096
746.605 125462584 125231888 124983704 124823536 124742416 124774136
752.390 124935560 125065536 125115040 125069944 124979432 124842984
758.176 124715696 124653408 124636768 124589856 124394248 124184568
763.961 124106112 124126792 124159264 124197696 124231360 124131448
769.746 123866392 123698544 123680808 123725856 123752664 123914952
775.532 123993888 123902848 123756776 123647048 123589464 123529896
781.317 123513480 123526976 123484176 123344752 123224608 123343368
787.103 123616408 123599288 123193528 122739816 122620968 122930624
792.888 123186744 123420688 123587672 123647816 123555552 123477784
798.673 123489560 123508376 123517272 123548624 123599624 123583480
804.459 123486280 123361832 123235120 123118040 123021352 122942416
810.244 122855080 122705728 122549032 122443912 122417056 122484176
816.030 122711576 122914512 123094320 123248568 123339744 123188552
821.815 123070960 123199096 123407896 123483448 123352256 123167800
827.600 123102560 123104552 123037904 122880480 122693288 122533792
833.386 122385816 122340792 122476088 122647768 122688760 122471104
839.171 122348240 122472008 122575184 122524344 122357920 122273984
844.957 122346360 122448544 122513696 122529904 122507760 122468432
850.742 122457920 122537720 122673488 122724864 122587624 122321232
856.527 122139920 122079736 121993112 121798952 121606104 121636936
862.313 122098544 122429728 122441592 122316752 122238376 122226040
868.098 122249560 122356752 122481592 122564048 122597816 122612840
873.884 122572776 122521616 122518152 122569912 122669872 122831920
879.669 123076928 123437832 123890296 124272216 124446376 124429696
885.454 124492896 124722912 124919640 125041968 125084960 125028568
891.240 124689976 124501760 124733144 125136072 125409280 125446800
897.025 125388296 125208792 124982472 124764160 124552208 124388880
902.811 124327304 124301392 124303992 124343616 124359256 124247008
908.596 124078248 123999168 123991480 123958608 123837240 123725480
914.381 123886976 124316184 124592736 124556360 124306808 124034776
920.167 123703992 123534448 123633816 123821848 123904088 123868984
925.952 123757400 123389048 123003920 122768896 122720736 122720448
931.738 122765552 122822792 122892360 122929928 122865760 122605800
937.523 122355872 122212672 122133128 122079592 122066776 122010216
943.308 121823720 121592936 121408200 121257032 121132992 121058096
949.094 120981056 120835288 120678176 120569616 120513296 120509072
954.879 120594312 120719848 120743192 120631448 120435584 120234744
960.665 120011448 119764944 119462912 119100832 118731960 118366104
966.450 118123488 118092576 118139272 118085472 117790160 117561728
972.235 117518248 117472120 117343040 117164528 117052272 117083888
978.021 117074704 116879080 116586584 116398608 116498288 116555056
983.806 116356080 116066184 115923184 116036544 116158728 116050344
989.592 115827600 115637168 115502024 115419920 115373904 115376792
995.377 115438808 115600016 115961072 116708312 117567808 118047912
1001.162 118174880 118136608 118003744 117753080 117320544 116732528
1006.948 116099112 115439688 114844032 114413368 114133432 113904848
1012.733 113730544 113539792 113282752 112994032 112815768 112761008
1018.519 112702880 112571512 112433432 112441360 112615344 112786056
1024.304 112924752 112978592 112938224 112835592 112691824 112514944
1030.089 112371848 112269264 112197232 112102792 111885864 111716760
1035.875 111719824 111857640 111915064 111758104 111618552 111421336
1041.660 111220896 111183456 111487936 111652096 111576880 111450376
1047.446 111313888 111148568 111070176 111155968 111227320 111254128
1053.231 111273568 111309464 111364088 111356960 111235160 111075880
1059.016 110985496 111014224 110951120 110614904 110347000 110388784
1064.802 110671352 110829464 110649560 110545776 110757080 111103664
1070.587 111287064 111190672 111046496 110871096 110720480 110638000
1076.373 110665624 110661144 110529968 110414112 110340016 110303808
1082.158 110319896 110436400 110516904 110551200 110549024 110492992
1087.943 110261768 110109360 110107592 110098672 110041672 109970608
1093.729 109971888 110137880 110287208 110323880 110288400 110274448
1099.514 110314352 110327560 110304872 110247872 110171328 110096608
1105.300 109927232 109512648 109137512 108984488 109053040 109123632
1111.085 109148816 109183584 109178320 109137816 109130728 109240296
1116.870 109341928 109436288 109502392 109515040 109501744 109492456
1122.656 109484664 109505384 109542800 109531224 109416184 109157040
1128.441 109028464 109161256 109328384 109260472 108870072 108623416
1134.227 108566904 108577016 108599216 108628296 108643600 108655728
1140.012 108662040 108662928 108680040 108720384 108777624 108826944
1145.797 108825440 108829696 108924488 109106576 109195096 109162280
1151.583 109178360 109316088 109488856 109545864 109528664 109567112
1157.368 109661376 109758704 109797512 109782680 109802176 109854880
1163.154 109839992 109676992 109494912 109530416 109665712 109623880
1168.939 109369064 109136264 109159056 109309104 109451456 109541504
1174.724 109517104 109296408 109127480 109240720 109495824 109660376
1180.510 109628768 109568016 109661600 109808376 109937208 110002856
1186.295 109968808 109734496 109585240 109677392 109920632 110158712
1192.081 110419064 110539976 110447536 110324864 110201400 110085312
1197.866 110060584 110171448 110345456 110572912 110774304 110874096
1203.651 110881944 110961904 111154800 111357496 111469456 111479896
1209.437 111406680 111261280 111191320 111263392 111406376 111489432
1215.222 111502456 111478832 111419456 111344008 111270104 111255600
1221.008 111354408 111524096 111697208 111860448 112036192 112229872
1226.793 112424680 112616416 112772152 112819400 112549560 112401280
1232.578 112709208 113245920 113608336 113618592 113682168 113817408
1238.364 113871864 113748632 113482608 113390528 113537280 113685768
1244.149 113756480 113794960 113908752 114100256 114209936 114239176
1249.935 114300976 114470456 114663832 114749448 114752024 114729992
1255.720 114704896 114725440 114898752 115089784 115118528 114981776
1261.505 114830872 114771024 114732520 114705920 114692984 114672048
1267.291 114652384 114622816 114649840 114723312 114786144 114818080
1273.076 114810488 114693856 114589552 114568312 114621896 114690224
1278.862 114754184 114845152 114933480 114960120 114900192 114873696
1284.647 115083024 115352760 115362680 115067800 114838144 114976136
1290.432 115166568 115137992 115011400 115062608 115511216 115860472
1296.218 115989144 116049624 116178104 116390456 116567336 116672168
1302.003 116782200 116937280 117098752 117166464 117144824 117129264
1307.789 117106216 117087440 117202048 117367128 117432104 117462808
1313.574 117481408 117437192 117556312 118196920 118858424 119129848
1319.359 119040416 119022872 119201768 119297768 119276608 119262120
1325.145 119366272 119582888 119702184 119738400 119809104 119943192
1330.930 120130808 120384288 120672424 120961008 121271848 121609176
1336.716 121895592 122146952 122383248 122573488 122748048 123031864
1342.501 123421560 123954368 124439792 124716776 124818616 124944144
1348.286 125086696 125111048 124998568 124989584 125315272 125778832
1354.072 126042336 126114352 126200504 126415640 126710208 127004416
1359.857 127290648 127665224 128177896 128611704 128768752 129078664
1365.643 129683896 130364232 130831504 131115248 131557472 132154760
1371.428 132676392 132973160 133241128 133734872 134338224 134837840
1377.214 135251216 135785232 136479152 137185168 137769792 138238560
1382.999 138731712 139332752 139991632 140642096 141278800 141925856
1388.784 142588704 143262960 143965632 144744048 145611328 146438272
1394.570 147078448 147616304 148048016 148470688 149071200 150029616
1400.355 150827360 151359328 151768672 152199872 152664144 153101968
1406.141 153546672 154094336 154719376 155312288 155768096 156255424
1411.926 157072096 158080000 158834624 158978704 159213600 159781200
1417.711 160446960 160937312 161216752 161545152 161918640 162267264
1423.497 162630144 163012512 163295504 163579376 164062512 164705728
1429.282 165315104 165709456 166258624 167024144 167665888 168038992
1435.068 168258320 168560736 168973424 169561856 170309504 170925264
1440.853 171123152 171184160 171296928 171430096 171556816 171652064
1446.638 171656384 171708784 171689776 171427680 171002080 170900160
1452.424 171071712 171210352 171272368 171339472 171541328 171690256
1458.209 171545440 171230480 171031408 171163600 171094080 170725360
1463.995 170278208 169907104 169610112 169299664 168970720 168652848
1469.780 168379632 168091824 167587536 167055008 166581776 166138208
1475.565 165766064 165589312 165400688 165076160 164694160 164380752
1481.351 164118496 163726160 163355536 163273488 163438640 163456352
1487.136 163083248 162767152 162597088 162528560 162536064 162588480
1492.922 162412960 162014800 161612080 161347408 161122736 160779968
1498.707 160456048 160258720 160110368 159954944 159992096 159967296
1504.492 159807904 159650656 159654240 159664848 159340336 158868816
1510.278 158550176 158497856 158400912 158044672 157679888 157425904
1516.063 157276096 157207520 157233920 157248160 157196992 157008608
1521.849 156520976 156093072 156130768 156318208 156248304 155891600
1527.634 155568880 155302432 155094832 154932672 154776368 154510848
1533.419 154245744 154194240 154285440 154291216 153943184 153669968
1539.205 153559392 153422944 153161280 152860736 152767392 152806416
1544.990 152823520 152836592 152909536 153038752 153187168 153269904
1550.776 153361184 153640000 154112000 154117728 153703744 153398944
1556.561 153469136 153461472 152849024 152174272 152016320 152304976
1562.346 152423600 152281136 152092560 151924048 151800192 151761376
1568.132 151813056 151898384 151958304 151970176 151952848 151964032
1573.917 152085856 152206176 152238032 152240208 152349152 152455872
1579.703 152372768 152151440 151967408 151858064 151732016 151518208
1585.488 151393120 151564592 151825712 151668096 151288496 151063888
1591.273 151085280 151176704 151263936 151328288 151369984 151433088
1597.059 151476704 151555328 151923968 152370752 152517744 152263440
1602.844 152127632 152197712 152264976 152210400 152064176 151935024
1608.630 151834864 151651488 151410944 151309792 151488800 151669376
1614.415 151805792 151868768 151804736 151616064 151448480 151279568
1620.200 151092256 150929024 150873264 150981696 150979408 150825824
1625.986 150552512 150195344 149859456 149641616 149518176 149519536
1631.771 149851520 149895552 149433008 149057136 149009504 149121584
1637.557 149087296 149008480 149047664 149177808 149258368 149249920
1643.342 149191792 149094528 148977632 148791664 148609952 148639312
1649.127 148733312 148665344 148351040 148089920 147929552 147889808
1654.913 148048688 148161968 147781840 147268496 147107024 147194048
1660.698 147211568 147062816 146934688 146812848 146543504 146026848
1666.484 145486608 145228272 145095856 144958016 144801248 144623184
1672.269 144389824 144141472 143899024 143604416 143226432 142880864
1678.054 142692304 142523472 142163264 141618992 141199792 140889040
1683.840 140533584 140112784 139784640 139852000 139832640 139526720
1689.625 139254560 139358800 139572608 139452784 139128624 138788720
1695.411 138399472 138205424 138285200 138147568 137636688 137083200
1701.196 136864352 136764448 136671184 136627328 136504080 136167328
1706.981 136050112 136108192 136087920 135901616 135763776 135735792
1712.767 135636336 135478080 135288624 134822944 134242592 133997872
1718.552 134056360 134199048 134567152 134528848 133886280 133316720
1724.338 133384264 133699792 133578544 133188144 132916896 132856808
1730.123 132796896 132759472 132678248 132515896 132274632 131929824
1735.908 131653272 131555984 131524624 131496616 131449808 131229968
1741.694 130942432 130712048 130548120 130346952 130069400 129841856
1747.479 129732176 129621432 129302576 128970536 128807016 128762808
1753.265 128762192 128840088 128784664 128592936 128331264 127965152
1759.050 127668552 127685024 127715696 127634912 127455600 127200864
1764.835 126935888 126737856 126590016 126463552 126421704 126337280
1770.621 126195224 125891552 125306240 124797704 124752408 124883168
1776.406 124866904 124712256 124580800 124457016 124317896 124172264
1782.192 123945864 123559152 123337184 123283936 123227712 123049880
1787.977 122835288 122775088 122712328 122393832 121864584 121541640
1793.762 121371632 121154920 120882656 120644992 120507168 120336600
1799.548 120141624 120095016 120429944 120740136 120662024 120354736
1805.333 119998056 119579904 119105128 118672672 118490560 118586184
1811.119 118646104 118484496 118226304 117968432 117731448 117427928
1816.904 117160288 116991464 116782752 116441992 116048304 116030008
1822.689 116205272 116119064 115674048 115261144 114861208 114692016
1828.475 114859424 115023144 114735864 114479152 114563536 114668824
1834.260 114638328 114489896 114156472 113730384 113328048 112981864
1840.046 112840184 112901632 112753416 112339968 111990616 111990392
1845.831 111975528 111708704 111425792 111467824 111692008 111775464
1851.616 111757120 111794920 111882680 111599472 111066480 110664464
1857.402 110422800 110115720 109629032 109346400 109325368 109389408
1863.187 109472312 109474512 109315880 109145776 109036672 108938416
1868.973 108766720 108579856 108473832 108474784 108468640 108472648
1874.758 108456832 108398056 108288992 108069424 107799184 107515736
1880.543 107330968 107375608 107480960 107388888 107172464 106979880
1886.329 106823144 106616336 106389464 106142960 105879184 105816640
1892.114 106016576 106101344 106023464 105908768 105862448 105840928
1897.900 105771848 105737648 105854104 105927808 105616544 105191592
1903.685 104908024 104790416 104989064 105359384 105263656 104699912
1909.470 104427480 104838656 104962240 104765432 104666456 104941832
1915.256 105145360 105093016 104976304 104936936 104861696 104340504
1921.041 103827528 103956032 104341208 104159488 103655648 103537744
1926.827 103691776 103697536 103494968 103352392 103246312 103139208
1932.612 103067080 103054928 103147848 103263808 103363536 103387632
1938.397 103103968 102967832 103292808 103693728 103701560 103488504
1944.183 103319192 103176120 103083816 103072584 102977344 102848704
1949.968 102762000 102679576 102673168 102792552 102852512 102829824
1955.754 102746288 102498160 102286824 102167976 102128760 102195560
1961.539 102251744 102276496 102188392 101891672 101504624 101189840
1967.324 100959232 100988040 101215592 101161544 100886840 100641488
1973.110 100397664 100134464 99901136 99714368 99603536 99584760 99638856
1979.859 99577504 99362392 99174992 99169824 99183872 98964224 98648312
1986.609 98341432 98043360 97660408 97352152 97341176 97411864 97183200
1993.359 96713800 96561512 96633080 96662048 96585824 96208488 95548480
2000.108 95104664 95047784 94954232 94738656 94539456 94385136 94232064
2006.858 93998912 93720496 93409000 93107336 92821152 92652584 92831376
2013.608 92892416 92589144 92115928 91562168 91140640 91194240 91398184
2020.357 91099064 90552360 90201688 90016576 89918456 89884768 89554168
2027.107 89063528 88762912 88718096 88654296 88548216 88297720 87898600
2033.856 87671096 87640424 87523104 87283104 87046160 86924656 86757864
2040.606 86480120 86208032 86113648 85942656 85285056 84702864 84599200
2047.356 84661024 84514208 84250040 83864000 83460336 83223128 83087600
2054.106 82998024 82904160 82760976 82581040 82375144 82181648 82053680
2060.857 81964352 81785112 81505448 81119248 80669480 80366104 80167232
2067.607 80035720 79949472 79762312 79440312 79169888 78968768 78812128
2074.358 78543368 78374320 78348744 78237632 77956080 77628512 77179016
2081.108 76962152 77153360 77327264 76902488 76468088 76368416 76348928
2087.859 76220720 76030416 75730160 75416136 75096096 74770680 74425992
2094.609 74169920 74198976 74357560 74221776 73899528 73448440 73059680
2101.360 73016536 73139128 73071936 72766376 72530368 72411520 72233352
2108.110 72015960 71812208 71612160 71432872 71311672 71197264 70975712
2114.861 70878520 70801904 70548600 70185648 69909728 69797008 69687512
2121.611 69532456 69313984 69062088 68903544 68794000 68717376 68630784
2128.362 68603912 68777336 68840856 68595632 68369384 68341728 68218696
2135.112 68024832 67769232 67296192 67013708 66976692 66911976 66499244
2141.863 66166820 66160316 66193468 65987520 65838124 65968524 65968420
2148.613 65859716 65718908 65592104 65484532 65285492 64991740 64591872
2155.364 64339124 64491020 64709472 64607368 64350396 64244780 64190556
2162.114 64074800 63966896 63927204 63827404 63711224 63630072 63645268
2168.865 63644372 63476164 63241144 63095440 62988032 62820128 62699708
2175.615 62761232 62818660 62549736 62211700 62019984 61937688 61988264
2182.365 62036232 61906380 61676728 61574028 61519520 61429772 61372088
2189.116 61326076 61271172 61256984 61262360 61309692 61331128 61063332
2195.866 60751812 60698912 60761944 60567616 60318156 60270720 60277800
2202.617 60078020 59839752 59795900 59779584 59596032 59408052 59382636
2209.367 59401752 59325844 59167176 59130480 59090424 58867664 58633692
2216.118 58762140 58901692 58691112 58380236 58189752 58088380 58123144
2222.868 58233484 58285644 58294372 58266264 58128932 57939708 57750232
2229.619 57614256 57532056 57528600 57552580 57420012 57311840 57346712
2236.369 57380504 57431800 57321736 56784560 56354200 56536696 56841072
2243.120 57081196 57148144 56904816 56588728 56242152 56100292 56367280
2249.870 56589192 56191620 55879308 55859784 55938396 56046192 55994300
2256.621 55676496 55473344 55812592 55992492 55914348 55768700 55577264
2263.371 55488576 55540324 55486140 55291212 55095440 54914992 54868744
2270.122 54907672 55028880 55402308 55330012 54871016 54474492 54335552
2276.872 54288268 54318800 54420180 54641956 54579296 54334864 54206928
2283.623 54185780 54201872 54220916 54175212 54104664 54093384 54142348
2290.373 53993104 53711968 53587360 53563508 53551300 53547364 53445680
2297.124 53305928 53201080 53137580 53155540 53165904 53051204 52937660
2303.874 52961784 53028688 53056196 53035968 52933888 52858856 52884820
2310.625 52874544 52796132 52729204 52721248 52712640 52497004 52394280
2317.375 52577208 52686836 52471416 52300188 52225556 52227376 52237688
2324.126 52387348 52680656 52945160 53162048 53200976 53060840 52859320
2330.876 52598144 52394524 52210008 51898596 51497444 51274468 51208784
2337.627 51216588 51218220 51171104 51085596 50988888 50966356 51139192
2344.377 51345008 51246832 51085744 51062308 51080872 50990232 50847700
2351.128 50710168 50630776 50715912 50753548 50648468 50535296 50600772
2357.878 50609700 50522880 50468740 50549480 50547584 50471156 50460548
2364.629 50576332 50465672 50170108 49870540 49636000 49614204 49726684
2371.379 49756580 49713932 49644340 49583788 49654328 49769840 49825484
2378.130 49834676 49737540 49632308 49626396 49626952 49523788 49459044
2384.880 49499400 49519180 49450072 49443824 49539924 49586556 49478764
2391.631 49324660 49135236 49006508 48988508 48951228 48905748 48912112
2398.381 48943800 48887448 48790296 48771464 48797704 48730880 48637180
2405.132 48603380 48587316 48519148 48455500 48395280 48383152 48543936
2411.882 48602464 48491304 48324428 48137760 48068700 48113356 48143804
2418.633 48118236 48129008 48170064 48099772 47943080 47898036 47931120
2425.383 48056464 48176204 48094376 47942988 47817604 47748720 47874180
2432.134 48010536 48043880 48037684 48019252 47884440 47589668 47338704
2438.884 47174352 47172328 47313056 47450844 47550600 47466560 47268332
2445.635 47284380 47425472 47451704 47381764 47145716 46912724 46888100
2452.385 46940040 46915276 46869548 46784644 46699620 46651112 46718648
2459.135 46898212 46991560 46985988 46933108 46853980 46744056 46598996
2465.886 46515912 46503792 46550688 46614552 46550260 46448528 46406740
2472.636 46409116 46516712 46569280 46477032 46377400 46336656 46254652
2479.387 46144940 46045600 45948840 45958440 46032280 46040904 46003784
2486.137 45982060 45996792 46049576 46084388 46048156 46018276 46069396
2492.888 46106592 46007892 45882132 45773528 45709908 45673376 45693212
2499.638 45759952 45787776 45772020 45733816 45671540 45619236 45575444
2506.389 45554076 45512880 45419060 45300616 45114132 45088124 45298140
2513.139 45429196 45411084 45459336 45566244 45539440 45410620 45367032
2519.890 45350556 45159240 44937080 45043788 45249712 45370812 45364360
2526.640 45202928 44993780 44807368 44591356 44295668 44382964 44827416
2533.391 44955220 44852912 44811484 44831064 44926040 44984984 44793288
2540.141 44674860 44893220 45017024 44896300 44764924 44670560 44639352
2546.892 44666220 44833000 45086336 45093988 44966244 44893524 44807228
2553.642 44535352 44367552 44533840 44675492 44441872 44283172 44250348
2560.393 44295732 44401484 44228804 43916684 43838928 43893376 44011512
2567.143 44042764 43924832 43858440 44089696 44072860 43722808 43493316
2573.894 43583264 43737932 43926408 44032288 44050116 43996156 43883892
2580.644 43787276 43721320 43715028 43665612 43533528 43554864 43837580
2587.395 43861436 43581876 43298012 43085496 43143880 43324672 43339464
2594.145 43246240 43054000 42964504 43188988 43322728 43252724 43162724
2600.896 43094588 42901904 42680460 42697916 42805040 42775172 42702280
2607.646 42669508 42677828 42713176 42778228 42867468 42964732 43074444
2614.397 43027376 42880100 42732680 42620660 42604520 42620512 42643136
2621.147 42621784 42438900 42517312 42915724 43023244 42817300 42591472
2627.898 42411264 42370412 42364964 42194716 42043752 42070768 42097028
2634.648 42058424 42153468 42482408 42427144 42102336 42022084 42078472
2641.399 42039320 41948384 41814032 41733988 41821648 41886368 41904112
2648.149 41824544 41655848 41662852 41791100 41951396 42064708 41944420
2654.900 41847808 41916276 41939432 41833648 41789372 41804076 41617108
2661.650 41354328 41388364 41545220 41614728 41624116 41657944 41579564
2668.401 41038300 41070160 41582516 41747008 41575640 41465012 41381228
2675.151 41331472 41296156 41228724 41213232 41279700 41108696 40683892
2681.902 40638200 40898940 40959108 40926832 40969716 40957156 40751500
2688.652 40686408 40791768 40867320 40875908 40940112 40998120 40896776
2695.403 40774324 40892704 41022976 41094144 41040800 40814372 40655472
2702.153 40558552 40494192 40493504 40589024 40695064 40708388 40715208
2708.904 40803804 40847320 40773164 40758396 40735680 40554340 40318836
2715.654 40132884 40092632 40216652 40342524 40410408 40399080 40320360
2722.405 40279748 40285640 40257692 40315572 40656336 40753348 40498560
2729.155 40319768 40359768 40391500 40367488 40197952 40010164 39998028
2735.906 40058428 40119100 40090080 39957420 40120208 40453908 40270304
2742.656 39866136 40061296 40253320 39978000 39758428 39688108 39731612
2749.406 39883344 39852908 39737508 39739192 39780668 39761436 39680416
2756.157 39535056 39495212 39546740 39487288 39315884 39140368 38980992
2762.907 38772728 38788524 39386092 39496764 39199260 39033944 39026232
2769.658 39151420 39361388 39637968 39744060 39559692 39264640 38950844
2776.408 39031248 39289436 39201144 38988676 38796236 38793408 38985108
2783.159 39076932 39007648 39069868 39129912 38919364 38677904 38689156
2789.909 38871848 39234656 39258048 38999020 38789660 38595480 38328032
2796.660 38167044 38179432 38292656 38467496 38554460 38549724 38374004
2803.410 38175568 38265552 38347612 38360064 38243388 38026924 38081980
2810.161 38351624 38541536 38689276 38791516 38790492 38671268 38691540
2816.911 38792908 38485884 38068812 38509912 38963856 38726252 38573164
2823.662 38607848 38731012 38887276 38765688 38671736 38937080 39168404
2830.412 39127948 39042852 38964956 39058220 39253844 39474268 39619716
2837.163 39562332 39627280 39853668 40071996 40270848 40568852 40877048
2843.913 41056888 41323188 41762552 42069392 42157712 42320960 42437252
2850.664 42254700 42090944 42365792 42459868 42341096 42504676 42892132
2857.414 43218528 43341396 43066848 43050136 43435764 43905548 44302168
2864.165 44508160 44544572 44377760 44471384 45065612 45619160 45999644
2870.915 46226180 46285020 46087312 45895912 46038736 46103896 46063568
2877.666 46087736 46174840 46274928 46391188 46570088 46442608 46078536
2884.416 46271480 46902364 46967076 46774524 46652692 46472444 46199892
2891.167 46263280 46640572 46732936 46692928 46717848 46724556 46550864
2897.917 46941036 47690688 47780668 47570200 47672148 47760864 47562648
2904.668 47636932 47959560 48289104 48570788 48773612 48782304 48564688
2911.418 48508904 48649428 49235416 49884496 49977456 50062920 50289928
2918.169 50695548 51197900 51048756 50804128 51235316 51781800 52182568
2924.919 52241668 51979176 52135988 52504320 52903504 53188172 53309956
2931.670 53438524 53560028 53760396 53770412 53333484 52923224 52878216
2938.420 52496008 51902608 51882588 51950572 51359064 50851108 50996732
2945.171 50870924 50500440 49939368 49391664 49074392 48883180 48811788
2951.921 48641324 48468208 48502240 48586896 48465448 48278896 48038896
2958.672 47943304 47975100 48146936 48155404 47548268 47221532 47230284
2965.422 47458008 47719356 47751588 47561860 47050968 46952000 47161844
2972.173 47156928 47079412 47077784 46988032 46761772 46460020 46195868
2978.923 46219220 46288728 46235664 46018272 45733520 45530828 45402528
2985.674 45362872 45318408 45273156 45142180 44944868 44720024 44635860
2992.424 45256652 45260528 44297636 43929204 44087060 44288704 44414144
2999.175 44479984 44471712 44373384 43968040 43586360 44105284 44583824
3005.925 44401192 44130440 43935808 44195216 44526100 44557988 44254840
3012.676 43597036 43272884 43235928 43373832 43558904 43714000 43798808
3019.426 43850868 44055252 44250660 44347100 44170580 43547756 43751584
3026.177 44377428 44684920 44668724 44416444 44467940 44810004 44721712
3032.927 44634324 44998676 45279832 45362532 45494760 45669060 45849796
3039.677 45917928 45863756 45864052 45960680 46396608 46877196 47099404
3046.428 47273676 47398352 47342640 47257060 47441312 47693156 47957924
3053.178 48353548 48635456 48377460 48013540 47803300 47951436 48506884
3059.929 49181464 49690196 49797432 49732844 49590812 49738292 50039540
3066.679 50300152 50456200 50467236 50515408 50664508 51004640 51227196
3073.430 51031948 50806752 50681752 50818452 51125224 51533648 51909252
3080.180 52200972 52292204 52405464 52891188 53073272 52639912 52298512
3086.931 52233672 53026924 53564476 53485364 53988152 55043260 54893416
3093.681 54557172 54805104 55127032 55484816 56089660 56490556 55948884
3100.432 55638780 55789168 55985656 56367328 57256408 57686528 57213080
3107.182 57147272 57626104 58942036 59530072 58967992 58927204 59440456
3113.933 59854924 60250684 60551220 60602924 60652220 61457508 62240624
3120.683 62231860 62302564 62561444 62616872 62615736 62627736 63260616
3127.434 64321416 64492980 64474024 65149144 65553932 65548340 65922984
3134.184 66505732 67018980 67298352 67094764 67602976 68197824 67811080
3140.935 68258400 69726840 69972256 69693088 70730320 71260512 70684456
3147.685 70997640 71687864 71388256 71533776 72915048 73663816 73737360
3154.436 72920768 72883840 73982968 74604176 74700064 74902488 75007648
3161.186 74603376 75186336 76135872 76214552 76241160 76709832 76982376
3167.937 77071448 77110656 77732232 79187856 79163360 78264104 78174664
3174.687 78551256 79121384 79508680 79704128 79548824 79897016 80914896
3181.438 81651296 82106608 82273848 82529872 83042432 82955136 82612552
3188.188 82688616 82832400 82810080 83502472 84534352 85376104 85763880
3194.939 85683120 85660840 85696056 85843976 86203024 86877240 86923360
3201.689 86690928 86913752 86891328 86639296 87509176 88612864 88758552
3208.440 88905136 89227328 89876920 90223336 89724056 89691624 90233800
3215.190 91080208 91631232 91288592 90903000 90750328 91675696 92274272
3221.941 92024664 91732168 91786528 93219288 94182048 93578080 93790752
3228.691 94384712 94206320 94423336 95198368 95401744 95045808 94070368
3235.442 94522760 96914992 97028568 96604160 97489384 97520480 96702880
3242.192 96370256 96537728 97501424 98062856 98219752 98318240 98534904
3248.943 98967288 99949056 101030760 100859368 100573432 100890744 101833448
3255.693 102856896 103045840 102940440 103006808 103960608 104785048
3261.479 104445008 104992264 106378256 106419944 106477696 107244528
3267.265 107415272 107403112 107923048 108788784 109880416 110515184
3273.052 110550376 109396096 110312784 112800344 112505960 111368640
3278.838 111096704 111770176 113233096 113921840 114530880 115325712
3284.624 115876608 116336136 116525136 116774560 117241272 117940016
3290.410 119087840 121473768 122192104 121637784 122899656 123947080
3296.196 124091360 123173776 122897792 126039120 128015552
##END=
##TITLE=Sample10
##JCAMP-DX=5.01  $$ Nicolet v. 1
##DATATYPE=RAMAN SPECTRUM
##ORIGIN=TFS
##OWNER=Nicolet
##LONGDATE=2018/05/18
##TIME=14:35:10
##SPECTROMETER/DATA SYSTEM=DXR SmartRaman
##DATA PROCESSING=
Subtraction or Addition
Multiplied by a scalar
Wavelength->Wavenumber
Truncated
##COMMENTS=
Number of sample scans: 30
Collection length: 104.00 sec
Number of background scans: 512
Raman laser frequency: 12817.84 cm-1
Number of rejected sample scans: 0
Number of rejected background scans: 0
##XUNITS=RAMAN SHIFT(1/CM)
##YUNITS=RAMAN INTENSITY
##FIRSTX=50.428230
##LASTX=3299.895020
##FIRSTY=3113.446533
##MAXX=3299.895020
##MINX=50.428230
##MAXY=3113.446533
##MINY=313.841614
##XFACTOR=1.000000
##YFACTOR=1.000000E-005
##NPOINTS=3371
##DELTAX=0.964233
##ZPD=0
##XYDATA=(X++(Y..Y))
50.428 311344640 307121280 303659872 300506656 298030496 296458624 295479008
57.178 294385184 292796704 290651840 287970848 284465504 280552992 276789440
63.927 273255776 270142816 267582912 265895552 264531344 263043072 261323632
70.677 259322624 257089984 254768656 252376784 249786176 247023072 244393376
77.427 241942864 239593776 237394528 235602096 234056736 232363936 230468656
84.176 228553472 226648464 224657056 222746624 221113184 219778640 218357024
90.926 216784624 215164336 213521952 211832176 210049632 208129632 205827664
97.676 203575200 201719040 200400192 199413456 198436720 197432016 196404400
104.425 195454400 194557856 193579360 192362688 190851808 189275440
110.211 187511248 185785120 184276496 183117744 182241408 181425312
115.996 180663008 179943584 179272880 178620064 177914464 177087136
121.782 176120160 175180256 174350768 173525056 172605584 171510528
127.567 170327776 169393696 168942320 168628496 168205120 167622336
133.352 167017472 166615008 166544944 166295600 165689520 164920928
139.138 164169488 163551264 163002848 162246368 161043648 160022160
144.923 159535920 159588992 159756832 159516240 158686784 157846416
150.709 157260944 156846304 156465408 156016032 155504640 155074416
156.494 154856816 154654608 154330784 153843536 153286064 152769728
162.279 152311760 151857552 151409504 150974224 150540544 150090464
168.065 149611040 149085248 148454560 147842512 147380432 147113264
173.850 146873632 146514176 146048128 145632496 145320496 145052800
179.636 144774928 144442128 144029488 143532064 142967360 142448032
185.421 142044816 141739984 141457648 141161872 140832208 140430448
191.206 139985088 139517264 139015088 138428576 137849232 137374432
196.992 137007360 136684800 136329008 135925760 135478912 134973984
202.777 134461344 134045920 133816944 133752576 133527208 133081176
208.563 132582104 132086072 131598584 131160984 130815880 130606248
214.348 130366232 130032104 129649064 129296048 129027024 128838416
220.133 128610104 128405480 128170736 127815616 127381264 126993136
225.919 126776768 126791592 126646192 126325736 125911704 125445768
231.704 124942624 124455360 124121840 124044400 123946824 123798280
237.490 123594544 123336960 123018736 122652720 122315440 122033520
243.275 121800744 121573696 121338224 121120304 120975296 120922232
249.060 120843576 120705992 120494272 120190512 119746400 119259096
254.846 118842208 118503440 118230056 117971496 117636544 117373280
260.631 117345240 117453504 117491752 117387304 117199400 117078208
266.417 116924864 116780912 116694920 116658520 116628920 116581960
272.202 116531320 116455288 116353176 116216080 116028344 115788712
277.987 115530056 115308688 115112304 114985168 114993016 115050976
283.773 115057192 114936120 114710864 114492904 114307080 114203048
289.558 114181112 114205016 114235472 114279456 114308520 114236648
295.344 114046560 113828456 113685928 113671312 113648720 113518968
301.129 113317528 113177968 113196288 113374536 113444480 113290176
306.914 113131176 113153104 113375840 113645096 113709896 113322256
312.700 113038768 112977160 112983704 112949904 112857560 112775584
318.485 112799232 112941488 113066360 113068600 112952832 112823984
324.271 112787272 112838248 112916848 113028824 113091152 112969216
330.056 112670688 112495168 112613744 112920688 113181472 113248840
335.841 113151952 113127040 113322464 113505984 113587904 113571984
341.627 113507528 113424160 113316408 113254016 113293704 113343448
347.412 113396024 113471496 113540408 113499160 113341064 113331760
353.198 113593944 113908744 114049520 114022512 113938072 113834840
358.983 113746144 113737552 113818224 113980272 114110216 114210512
364.768 114287096 114322592 114334840 114371232 114468640 114614048
370.554 114695816 114668800 114613168 114610744 114679776 114772208
376.339 114808768 114760352 114730240 114856640 115092616 115219176
382.125 115140248 115046608 115083128 115245664 115422152 115464464
387.910 115227952 115160048 115494520 115835592 115971768 115896168
393.695 115751600 115660360 115602784 115612960 115743272 115881384
399.481 115946640 115933304 115963840 116094152 116282528 116487768
405.266 116712040 116945336 116986184 116796888 116657448 116653872
411.052 116764272 116930856 117091416 117209696 117330800 117509488
416.837 117647144 117718168 117773488 117830992 117842128 117801816
422.622 117799448 117854504 117902392 117864224 117785648 117760048
428.408 117748904 117753320 117817568 117975088 118173696 118180688
434.193 117943712 117733912 117637536 117632568 117636672 117540184
439.979 117363720 117261960 117334592 117510472 117640512 117655784
445.764 117736184 117820840 117880504 117967736 118146168 118374984
451.549 118480448 118358384 118325376 118495568 118705176 118788688
457.335 118618704 118358704 118164736 118028768 117962720 118009288
463.120 118185360 118257496 118138344 117934488 117669448 117382760
468.906 117160032 117128648 117329440 117492320 117505288 117514792
474.691 117661608 117977016 118202392 118191760 118032944 117864968
480.476 117725992 117624192 117569456 117547544 117535288 117604040
486.262 117690432 117709304 117609776 117471640 117390088 117336488
492.047 117314072 117338000 117377560 117397024 117539480 117671432
497.833 117678488 117561888 117399864 117281056 117219312 117044760
503.618 116712112 116433544 116260264 116161192 116095504 116129248
509.403 116200608 116201784 116109896 115929640 115663392 115237024
515.189 114830112 114396888 114089648 114046472 114321120 114621680
520.974 114619176 114337144 114063736 113943040 113957528 113943528
526.760 113882664 113767240 113566360 113301344 113025504 112807376
532.545 112649232 112436648 112101136 111895096 112001296 112336600
538.330 112513144 112436600 112297632 112199888 112142016 112087184
544.116 112004960 111894336 111769384 111621008 111481032 111352640
549.901 111210584 111066824 110981168 110899752 110727968 110462072
555.687 110215368 110141544 110334216 110434512 110369408 110207424
561.472 109975712 109668520 109387656 109216232 109151576 109163600
567.257 109242776 109346008 109368136 109241480 109076840 108821816
573.043 108538584 108322048 108248288 108229392 108184616 108118576
578.828 108062624 108033584 108012952 107927328 107701120 107529104
584.614 107477696 107490280 107465944 107267848 107014664 106893968
590.399 106903976 106912120 106837880 106689368 106641544 106844248
596.184 106934424 106765064 106431640 106170240 106170384 106296608
601.970 106340616 106283728 106214672 106221608 106329248 106298608
607.755 105975048 105736512 105728512 105895984 106028832 105989488
613.541 105874784 105833984 105898168 106012400 106112904 106194272
619.326 106252664 106240128 106181056 106139000 106136496 106044168
625.111 105664952 105227552 105020304 105066392 105215768 105334824
630.897 105436520 105452096 105244816 105029344 105011808 105270936
636.682 105527016 105707016 105811856 105826296 105721472 105498936
642.468 105167392 104772424 104545632 104523776 104623608 104749112
648.253 104893176 104870328 104593432 104297376 104169728 104225112
654.038 104324064 104378624 104382528 104266232 104021976 103805960
659.824 103766520 104033312 104136472 103958592 103746872 103680736
665.609 103778440 103915480 104073768 104197672 104171056 103989720
671.395 103748984 103546768 103361184 103196168 103056752 103019104
677.180 103127904 103379104 103601480 103748424 103797648 103749928
682.965 103655664 103589072 103578440 103574168 103495192 103278112
688.751 103021384 102897912 103087992 103236752 103235360 103191624
694.536 103202232 103317240 103474064 103634360 103766296 103782984
700.322 103631456 103397792 103255832 103299496 103295712 103188400
706.107 103080216 103012840 102970200 102995824 103124720 103253832
711.892 103337488 103390136 103392056 103248856 102983216 102767992
717.678 102599488 102460888 102381768 102409240 102416480 102271976
723.463 102166400 102235704 102474008 102686520 102795752 102811584
729.249 102731656 102580688 102435912 102358200 102337608 102340096
735.034 102388632 102446472 102488536 102517032 102564504 102643312
740.819 102691976 102661544 102569848 102500248 102492344 102476576
746.605 102399320 102292544 102222672 102222264 102274920 102357216
752.390 102465456 102554184 102632912 102681480 102655008 102537096
758.176 102408536 102287272 102196128 102142040 102164880 102144064
763.961 101958576 101683200 101487552 101483312 101591320 101562768
769.746 101368160 101284744 101412672 101601864 101595536 101258720
775.532 101040712 101050736 101151296 101185880 101087808 100976352
781.317 100913840 100929928 101070584 101333872 101557792 101510840
787.103 101231504 100984928 100822472 100754256 100786936 100943376
792.888 101054624 101131752 101166920 101149240 101044448 100954856
798.673 100919272 100904680 100923808 101000112 101105184 101177960
804.459 101175216 101089640 100944928 100776968 100582400 100391632
810.244 100394144 100613352 100768968 100762208 100640128 100557656
816.030 100417808 100399608 100629992 100998728 101312320 101493912
821.815 101563960 101456696 101261744 101137352 101155000 101243168
827.600 101357384 101458536 101423440 101223440 100989344 100922376
833.386 101053264 101064536 100896120 100691008 100551392 100421944
839.171 100387168 100611168 100799200 100776416 100583944 100514824
844.957 100718072 100978744 101167880 101279672 101355296 101485512
850.742 101614824 101601296 101459624 101292848 101131208 100970016
856.527 100828184 100721072 100665920 100682424 100752280 100814128
862.313 100889040 100927344 100802880 100660464 100672184 100942976
868.098 101136888 101132552 101081600 101071504 101121008 101250968
873.884 101570080 101894312 101969088 101823368 101704856 101839144
879.669 102170048 102526352 102892408 103242704 103550760 103771080
885.454 103847648 103784984 103752392 103817080 103948448 104082664
891.240 104310208 104366992 104113832 103835352 103767184 104001120
897.025 104142552 104033240 103859408 103797672 103862488 103887304
902.811 103766416 103570824 103369968 103202488 103094616 103065952
908.596 103084720 103114856 103148792 103165408 103163096 103166640
914.381 103193736 103228688 103254824 103262704 103238552 103160824
920.167 103017752 102904832 102848056 102813560 102755600 102635800
925.952 102586192 102630320 102647104 102579368 102450112 102377616
931.738 102420560 102479320 102508152 102484568 102397760 102189456
937.523 102015528 102005984 102057152 102000512 101751624 101437008
943.308 101163952 100969968 100884480 100886760 100906352 100873464
949.094 100771520 100643488 100547312 100481936 100385392 100272416
954.879 100344960 100585832 100685392 100500376 100108968 99754480 99414704
961.629 99121880 98877448 98641712 98385984 98120328 97938896 97907152
968.378 97927128 97865768 97615256 97396072 97281432 97160856 96973824
975.128 96753536 96652160 96818192 96945000 96843576 96600784 96419040
981.878 96436880 96424816 96254880 96019000 95825744 95706520 95677304
988.627 95807840 95965640 95988056 95853512 95665848 95394472 95166800
995.377 95163768 95412504 95925800 96823088 97876952 98801792 99529584
1002.127 99810488 99520224 98881416 98179240 97431376 96702264 96005968
1008.876 95393960 94930752 94603784 94300376 94013856 93777408 93651608
1015.626 93611808 93390312 92932248 92599976 92542184 92666880 92724160
1022.376 92662720 92699792 92885008 93087168 93205288 93267472 93287008
1029.125 93296440 93280600 93186120 93008576 92857296 92722680 92541632
1035.875 92264720 91994536 91893400 92012744 92120392 92155104 92115568
1042.625 92074728 92089344 92097968 92105392 92099896 92043912 91921936
1049.374 91839288 91829336 91809800 91746112 91695816 91729376 91956968
1056.124 92065920 91908512 91690792 91644016 91867440 91927624 91548568
1062.873 91216216 91237368 91547824 91763592 91761752 91753680 91856312
1069.623 91987400 91999656 91755576 91580080 91608840 91708160 91765216
1076.373 91790504 91791120 91761728 91708032 91554192 91340640 91239592
1083.122 91452096 91555312 91307112 90963072 90843472 91074320 91222664
1089.872 91069240 90832832 90743992 90843256 90910688 90786848 90737624
1096.622 90979080 91358312 91535656 91256600 91003616 90886904 90823768
1103.371 90750576 90674112 90540896 90275920 90022640 89846704 89773688
1110.121 89799176 89986808 90176480 90293560 90342824 90381536 90439776
1116.870 90517064 90629056 90733672 90800800 90855200 90890792 90883376
1123.620 90906328 90982312 91033056 90952288 90717080 90515240 90351496
1130.370 90243192 90198936 90237848 90217016 90120000 89995616 89845352
1137.119 89682232 89581864 89569448 89578560 89610000 89651192 89637872
1143.869 89532056 89598520 89862944 90115920 90217240 90219704 90370424
1150.619 90668856 90881448 90920544 90852960 90792016 90761648 90764848
1157.368 90788096 90814104 90812768 90786720 90799464 90852688 90886392
1164.118 90857640 90820608 90858280 90930264 90975104 90991488 91004240
1170.868 91048504 91098072 91105912 91062656 90986984 90900264 90858064
1177.617 90913400 91021096 91097840 91090208 91012000 90869000 90771880
1184.367 90794760 90895408 90976072 91018640 91089984 91295480 91541592
1191.116 91655184 91548928 91465128 91456080 91480520 91490072 91488712
1197.866 91514736 91551704 91704520 92023216 92376224 92622240 92787896
1204.616 92863888 92835656 92841568 92965416 93148520 93190560 93102096
1211.365 93037472 93060896 93113768 93055696 92912416 92811512 92762992
1218.115 92768832 92880792 93070040 93309696 93552816 93694920 93674568
1224.865 93703640 93969928 94302760 94521440 94605856 94692688 94877768
1231.614 95042752 95159864 95266184 95379504 95497000 95606328 95642312
1238.364 95646424 95677664 95737808 95738376 95646624 95651808 95819928
1245.114 96041040 96177408 96235464 96204752 96093888 95999368 95934936
1251.863 95924328 96170992 96557320 96668336 96352920 96021432 96069960
1258.613 96277560 96419760 96461048 96439120 96337048 96267416 96305792
1265.362 96409992 96514200 96641312 96704352 96748336 96780448 96720792
1272.112 96591264 96574488 96661080 96705528 96716824 96742848 96815136
1278.862 96900056 96830608 96602712 96463096 96603040 96864984 97004792
1285.611 97046528 97069920 97098312 97130056 97174960 97195560 97107560
1292.361 96994784 97028736 97396976 97654800 97658760 97612832 97684232
1299.111 97885984 98060416 98168912 98315288 98548232 98819688 99030248
1305.860 99178720 99326504 99456760 99529240 99571816 99620456 99668552
1312.610 99755160 99895544 100071136 100292112 100686824 101057008 101184112
1319.359 101092832 101109280 101375088 101545784 101572224 101588664
1325.145 101724608 101974192 102067768 102013800 102059072 102306080
1330.930 102650936 102967440 103255576 103545448 103860336 104165792
1336.716 104327808 104465512 104667552 104879856 105087096 105415872
1342.501 105778000 106143104 106498024 106814464 107061160 107126944
1348.286 106988952 106845568 106749320 106774960 106961768 107212552
1354.072 107369984 107438416 107577392 107926256 108294752 108459104
1359.857 108580848 108890504 109444176 109951048 110281664 110674288
1365.643 111185880 111731472 112260792 112786960 113120872 113262696
1371.428 113480600 113974672 114599240 115182792 115728176 116215856
1377.214 116691272 117220352 117702640 118231200 118817128 119395016
1382.999 119970656 120619968 121268480 121837648 122437808 123192360
1388.784 124020664 124700672 125288352 125937160 126684208 127428592
1394.570 128065256 128635304 129108456 129577416 130230240 131283376
1400.355 132123264 132634424 133000136 133375792 133777576 134143960
1406.141 134524144 135182272 136155152 137079840 137662672 138100848
1411.926 138576432 139092784 139582720 140020592 140438272 140930672
1417.711 141500592 142068432 142561712 142925264 143166240 143448480
1423.497 143868704 144340544 144702896 145024272 145383264 145822368
1429.282 146386176 147231744 148007888 148505872 148887152 149344240
1435.068 149918464 150469168 151017984 151484944 151797296 152027808
1440.853 152329072 152664848 152870560 152971344 153140256 153544112
1446.638 153734112 153721136 153623152 153441040 153202464 153178608
1452.424 153311920 153119376 152495856 151992912 152249312 152684016
1458.209 152775152 152617376 152476240 152410112 152330848 152283488
1463.995 152061472 151519120 150819744 150392768 150163680 149876032
1469.780 149506048 149136336 148755664 148316624 147658768 146932768
1475.565 146533600 146754560 146593488 145825536 145186336 145204688
1481.351 145488576 145252192 144753104 144400992 144203888 143978912
1487.136 143650688 143404896 143307312 143246832 143063824 142718496
1492.922 142521232 142458208 142360048 142193904 141990736 141684592
1498.707 141415008 141350432 141394320 141231232 140857200 140637152
1504.492 140642912 140688352 140570368 140299824 139974800 139703008
1510.278 139620960 139821520 139880560 139452848 138999616 138757040
1516.063 138660560 138538432 138405072 138329696 138278048 138130416
1521.849 137719680 137354176 137375984 137523552 137474096 137214624
1527.634 136889712 136507856 136091152 135594112 135181776 135129696
1533.419 135259248 135269808 135170928 135082480 134954144 134868608
1539.205 134872512 134829760 134676976 134474160 134379088 134342304
1544.990 134272672 134195800 134203832 134279360 134451568 134827776
1550.776 135199744 135327472 135185952 135038544 134891040 134729552
1556.561 134513872 134262096 134011888 133762672 133542240 133379040
1562.346 133280456 133198008 133123264 133093360 133111600 133250048
1568.132 133422792 133468656 133383656 133192640 132883728 132756960
1573.917 132927368 133110440 133187072 133170560 133032144 132854520
1579.703 132733072 132693040 132754528 133044128 133174608 133058872
1585.488 132912960 132910144 132968032 132881736 132721144 132635624
1591.273 132674136 132715528 132625560 132574888 132599704 132707640
1597.059 132889256 133119192 133329640 133457080 133531320 133680968
1602.844 133835584 133960072 133946704 133664920 133269008 133103968
1608.630 133131248 133203712 133291456 133334704 133177000 133107016
1614.415 133178712 133278016 133322256 133278904 133174784 133001920
1620.200 132761472 132490736 132332864 132414096 132323888 131907400
1625.986 131447568 131458424 131764112 131648104 131220264 130954856
1631.771 131148256 131259488 131205296 131162184 131182728 131206632
1637.557 131060288 130890696 130996800 131334752 131557168 131476112
1643.342 131409896 131391688 131415824 131468784 131526488 131509776
1649.127 131468424 131577712 131881936 131852328 131390152 130939256
1654.913 130621744 130427456 130414872 130393640 130068640 129610232
1660.698 129379824 129405800 129508056 129684000 129665512 129299424
1666.484 128853184 128660768 128559104 128401488 128186440 127937528
1672.269 127622672 127370312 127197560 126903440 126308280 125710824
1678.054 125208824 124863480 124691456 124585144 124260232 123783176
1683.840 123363576 123047888 122784544 122708480 122577536 122287696
1689.625 122013120 121891000 121783432 121560256 121273632 120936768
1695.411 120446592 120261776 120512232 120540696 120148072 119611440
1701.196 119116616 118718480 118608048 118751608 118803312 118668920
1706.981 118433640 118067736 117775048 117745144 117843872 118022976
1712.767 118028856 117749768 117356296 117134240 117070032 116997280
1718.552 116848416 116695224 116487792 116378256 116468224 116503112
1724.338 116197728 115774368 115560280 115410496 115248352 115100440
1730.123 114992056 114942920 114882736 114775512 114660776 114682632
1735.908 114678920 114505056 114244984 113972096 113691128 113410792
1741.694 113204016 113159424 113327616 113293016 112895016 112551744
1747.479 112400376 112309336 112121352 111917240 111746200 111596704
1753.265 111479104 111416576 111323424 111194376 111074832 110993984
1759.050 110835792 110496200 110240824 110208816 110201696 109835144
1764.835 109332192 109075856 109025120 108940968 108805176 108755800
1770.621 108790872 108720200 108432080 108126040 108006712 107968088
1776.406 107804880 107550072 107440944 107411416 107274984 107047072
1782.192 106839072 106681872 106631192 106682704 106641944 106355984
1787.977 105965248 105586000 105263088 104935656 104599888 104529760
1793.762 104626608 104524280 104200216 103900840 103695224 103577432
1799.548 103608680 103613352 103314344 102978312 102904640 102876120
1805.333 102651672 102286800 102193704 102317088 102344632 102222720
1811.119 102120496 102050536 101741216 101199160 100705104 100455528
1816.904 100305392 100067496 99828656 99783576 99866408 99735008 99451504
1823.654 99206392 99037216 98936368 98914824 98809088 98630264 98431760
1830.403 98156104 97936224 97822472 97721560 97650712 97587832 97377280
1837.153 97099288 96857712 96682504 96723384 96996464 96816096 96062336
1843.902 95468056 95732032 95941328 95712584 95357552 95212216 95222720
1850.652 95262040 95276240 95259488 95209360 94822328 94215440 93792360
1857.402 93594192 93458616 93395024 93460488 93684872 93824136 93626176
1864.151 93289352 92937784 92671280 92530928 92456416 92303000 92141592
1870.901 92118608 92268888 92339072 92341800 92184744 91838424 91602816
1877.651 91774576 91887504 91883224 91807152 91622664 91432960 91436528
1884.400 91415344 91098384 90609024 90456912 90553408 90537296 90359248
1891.150 90354856 90649056 90577688 90055592 89695456 90217688 90630280
1897.900 90471976 90158184 89900272 89683024 89554304 89480824 89402024
1904.649 89322616 89200064 89053016 89033248 89102384 89088936 89005624
1911.399 88908536 88814664 88825600 89058960 89170984 88980784 88737944
1918.148 88569344 88469488 88367904 88310712 88378976 88500232 88518232
1924.898 88494824 88583456 88694216 88590896 88186728 88088160 88247880
1931.648 88230520 87824656 87561592 87616128 87789008 88021744 88212744
1938.397 88270080 88246848 88033264 87822496 87955368 88243008 88390208
1945.147 88363224 88155040 87818248 87567048 87416384 87344552 87307240
1951.897 87278656 87276112 87377792 87621256 87680312 87016976 86592368
1958.646 86671464 86865952 86851392 86754368 86714872 86655448 86507896
1965.396 86322064 86135624 85960216 85913552 85976744 85872992 85647800
1972.146 85489704 85368072 85248640 85200784 85065032 84864904 84745152
1978.895 84773360 84674840 84407736 84084640 83779928 83545352 83360568
1985.645 83204256 83106936 83025104 82806584 82635160 82831144 83068936
1992.394 82777144 82070248 81654136 81472544 81336416 81192352 81113408
1999.144 81014704 80635376 79936240 79660856 79955752 80122376 80062528
2005.894 79963056 79931472 79764840 79426936 79054136 78735464 78473936
2012.643 78283792 78091848 77895256 77672640 77272856 76881576 76687648
2019.393 76623080 76631504 76655672 76562336 76323040 75947368 75459232
2026.143 75207872 75165440 75143600 75082744 74789920 74278928 73895128
2032.892 73775992 73733720 73697392 73539536 73247824 72932504 72592240
2039.642 72376952 72311744 72248056 72064712 71867448 71682136 71447824
2046.391 71184576 70897024 70474944 70165840 70192576 70314400 70028080
2053.142 69613176 69568344 69654568 69326440 68741688 68487264 68467416
2059.892 68352616 68107352 67887168 67662864 67363248 67011128 66821876
2066.643 66755480 66613240 66355952 66168648 66165208 66029852 65741712
2073.393 65529680 65566396 65393096 64942272 64536852 64413856 64283300
2080.144 63923792 63668300 63636552 63651616 63527472 63324512 63139336
2086.894 62932440 62667516 62425024 62234668 62091948 62012804 61873536
2093.645 61393340 60881532 60716548 60764452 60685704 60534520 60401068
2100.395 60311376 60102196 59834460 59715960 59630748 59418892 59163252
2107.146 59001540 58919000 58862304 58812012 58603160 58331684 58215016
2113.896 58239332 58155132 57906532 57656580 57504536 57358368 57244916
2120.647 57163616 57077216 56870244 56423912 56275952 56388580 56416584
2127.397 56147480 55877760 55740692 55630500 55450020 55269788 55100160
2134.148 55020500 55125044 55142072 54736632 54411756 54223872 54105852
2140.898 54046972 53935700 53779704 53742616 53902320 53994844 53624212
2147.649 53213820 53017132 52964864 53109424 53189668 52998540 52687492
2154.399 52468652 52281348 52072468 51998132 52209400 52369532 52231696
2161.150 52059760 51952248 51900136 51907536 51826928 51687836 51499696
2167.900 51119252 50799448 50731380 50776152 50897848 51005496 50951192
2174.651 50859816 50833952 50796040 50656108 50449384 50189472 49934804
2181.401 49797176 49738784 49717044 49677820 49693084 49643120 49240208
2188.152 48853280 48893800 49098436 49149596 49123016 49126628 49132544
2194.902 49052508 48915256 48765728 48627064 48473856 48355516 48339340
2201.653 48373096 48458224 48499592 48240772 47921064 47904800 48036324
2208.403 47970644 47822752 47722804 47603044 47412636 47264112 47238548
2215.154 47300500 47466424 47535828 47262616 46920516 46856340 46859032
2221.904 46675696 46502932 46411320 46423796 46696564 46877116 46760160
2228.655 46535288 46489360 46412496 46125308 45878104 46131536 46319936
2235.405 46029280 45638692 45695500 45851272 45894060 45859304 45651564
2242.156 45430636 45358900 45399804 45613252 45756064 45466580 45147588
2248.906 44964360 44862828 44845232 44810972 44717968 44634068 44598636
2255.656 44611616 44656304 44666768 44540760 44435928 44416100 44422660
2262.407 44412336 44431592 44496052 44410548 44129048 43937968 43929328
2269.157 44049524 44238364 44316336 44244600 44023524 43722704 43540036
2275.908 43644852 43660616 43591012 43523888 43496452 43414116 43334844
2282.658 43382564 43516868 43513548 43370940 43155192 42932396 42821504
2289.409 42837932 42965092 43112096 43078484 42869860 42672008 42522992
2296.159 42403016 42343872 42442484 42579268 42604700 42527016 42349956
2302.910 42219420 42332288 42487224 42422144 42299108 42262152 42266644
2309.660 42250572 42195880 42158424 42114196 42017536 41996796 42120452
2316.411 42190512 42172136 42102900 42014216 41918100 41808880 41768912
2323.161 41777364 41981104 42380856 42711132 42854032 43014436 43142076
2329.912 42925544 42196344 41794040 41642484 41463416 41252344 41153764
2336.662 41159624 41254276 41330412 41181528 40923900 40865608 40937892
2343.413 40984148 40985236 40848100 40732608 40782444 40880328 40864452
2350.163 40778688 40674860 40572440 40445332 40402104 40470428 40477680
2356.914 40239684 40109340 40126076 40219348 40453872 40465112 40270764
2363.664 40185408 40343928 40292404 40083272 39995548 40082352 40115068
2370.415 40101792 40085124 40041408 39793296 39511760 39673208 39944696
2377.165 39758052 39471824 39600996 39813728 39918104 39944420 39922452
2383.916 39815944 39577116 39336760 39163280 39142876 39310924 39439884
2390.666 39407000 39332692 39228960 39170644 39198768 39188332 39154848
2397.417 39183440 39248988 39226036 39117588 38898928 38668964 38678104
2404.167 38763524 38740480 38715440 38890620 39065056 39127580 39088640
2410.918 38830972 38710576 38817904 38876064 38681548 38604964 38660332
2417.668 38590984 38273112 38099336 38070752 38143668 38293948 38264668
2424.419 38163172 38397796 38716844 38541528 38204036 38138896 38158072
2431.169 38191428 38188612 38105952 38024744 37980868 37888008 37694388
2437.920 37676004 37939244 38072608 38025680 38038476 38129892 38089668
2444.670 37959188 37975820 38053324 37937160 37738100 37668892 37683452
2451.421 37781136 37869048 37779420 37691548 37648500 37638612 37707656
2458.171 37740080 37684208 37589412 37484908 37488336 37591816 37561016
2464.922 37396068 37276076 37250096 37389980 37605924 37680924 37665356
2471.672 37609428 37569512 37692300 37741992 37608312 37439540 37255440
2478.423 37276088 37543944 37480504 36986104 36691548 36615892 36761360
2485.173 37037048 36993544 36844292 36892432 36999124 37033092 36950476
2491.924 36700124 36548128 36820656 36895500 36672708 36580944 36747816
2498.674 36697992 36463676 36495816 36760444 36955100 36985296 36690440
2505.425 36314712 36394812 36548560 36506224 36443588 36537768 36591808
2512.175 36560308 36493504 36434836 36231068 35914992 35951128 36270448
2518.926 36314616 36189976 36191500 36220232 36082236 35991960 36045384
2525.676 36138396 36274040 36239440 35974852 35879136 35971144 36025280
2532.427 35997688 35881020 35755728 35948848 36238304 36209004 36049736
2539.177 35958312 35938396 36024124 36096892 36107292 36181140 36357220
2545.927 36561504 36749300 36632896 36287744 36294908 36467508 36412924
2552.678 36287524 36271412 36248384 36183260 36150572 36248532 36077144
2559.428 35645484 35506396 35822992 35931880 35892596 35763048 35644008
2566.179 35921980 36119392 35899028 35619240 35567868 35476872 35307008
2572.929 35155452 35039244 35103780 35292552 35339880 35260764 35178204
2579.680 35111172 35119856 35176720 35263952 35325500 35354716 35345760
2586.430 35282616 35249272 35242628 35259712 35303528 35356576 35385820
2593.181 35278856 35130736 35071968 35024580 35000528 34922324 34751648
2599.931 34627556 34594820 34680960 34813840 34567380 34183892 34278416
2606.682 34466156 34427472 34391868 34569412 34692456 34722252 34754444
2613.432 34823796 34790464 34686092 34518752 34403236 34714460 35002612
2620.183 34975888 34816176 34624192 34440992 34269632 34247784 34365824
2626.933 34431916 34472920 34602372 34727844 34726244 34589092 34202412
2633.684 33998292 34098772 34198668 34214596 34173060 34093040 34099152
2640.434 34119476 33930728 33834748 34073800 34317340 34233580 34178664
2647.185 34191664 34145080 34025920 33983452 34008544 34098952 34178564
2653.935 34084952 34007912 34042136 34100604 34149680 34172556 34157744
2660.686 34252248 34356804 33917944 33406826 33550046 33829968 34003056
2667.436 34082716 34003976 33870448 33702016 33560108 33464996 33505828
2674.187 33534168 33410992 33277160 33248086 33350958 33608476 33703468
2680.937 33595684 33376014 33159598 33216574 33414260 33616644 33698768
2687.688 33475552 33432830 33628532 33670380 33466040 33481558 33613376
2694.438 33668636 33658180 33563836 33531556 33639384 33587908 33210610
2701.189 33182358 33433966 33467086 33370664 33254740 33236594 33499640
2707.939 33625976 33534756 33364078 33114414 33119448 33260760 33263880
2714.690 33202268 33210688 33198646 33100730 33060540 33171340 33234446
2721.440 33238624 33243610 33255570 33198960 33175168 33268122 33348446
2728.191 33415936 33470422 33509558 33281658 32942138 32960822 33118262
2734.941 33056054 33118994 33431802 33520182 33228186 32998922 32902030
2741.692 33063248 33250994 32973236 32725532 32822464 32927976 32963192
2748.442 32891776 32733514 32592414 32507230 32594846 32707012 32633074
2755.193 32554498 32510998 32438488 32326858 32149020 31993720 32161138
2761.943 32378232 32387146 32357904 32362684 32315458 32246868 32326490
2768.694 32466068 32342634 32202728 32198154 32314292 32587430 32710584
2775.444 32652878 32500040 32323768 32305662 32312446 32293610 32275830
2782.195 32261802 32278412 32333862 32290580 32193286 32076986 31990750
2788.945 32049478 32101130 32103344 31985212 31806516 31896970 32015628
2795.696 31644672 31384162 31515914 31631344 31487616 31479608 31593934
2802.446 31660882 31732440 32017884 32123754 31814028 31734136 31906100
2809.197 31969282 31921418 31851562 31817184 31809484 31820722 31911454
2815.947 31938434 31899860 31932800 32007476 32167124 32274900 32178558
2822.698 32002344 31788504 31852816 32156112 32265786 32228256 32081558
2829.448 32043906 32275384 32465222 32549946 32573530 32547280 32427606
2836.198 32424778 32959674 33327006 33428024 33548812 33739284 34098980
2842.949 34460240 34599096 34773268 35085640 35388176 35642824 36004420
2849.699 36298516 36195404 36086960 36477272 36692528 36674988 36748716
2856.450 36907064 36923860 36895572 36981448 37340804 37988148 38384240
2863.200 38421628 38732568 39173772 39564616 39955088 40345032 40680464
2869.951 40932060 40902376 40892000 41417152 41901924 41681180 41536296
2876.701 41532256 41251140 40884792 41230932 41697960 41821968 41676308
2883.452 41388684 41420580 41726976 41898140 41915004 41772816 41774184
2890.202 42038764 42302684 42501168 42416892 42361308 42679692 43013456
2896.953 43132176 43187920 43213128 43393552 43638980 43819008 44020196
2903.703 44336940 44261552 43983016 44356580 45008812 45184844 45381528
2910.454 45857188 46067948 46029976 46203432 46580180 47435908 47957544
2917.204 47834176 47944488 48400116 48565864 48717424 49232668 49675572
2923.955 49852652 50083152 50455172 50511580 50417936 50429812 50676860
2930.705 51315904 51397296 50828628 50953632 51230644 51105284 50913548
2937.456 50826192 50783428 50718680 50392036 49961792 49549044 49189256
2944.206 49044584 48615300 48026324 47589856 47266296 46957040 46748100
2950.957 46673952 46396684 45993844 45545300 45247628 45378600 45430904
2957.707 45306640 45133532 44988976 45048356 45042000 44664824 44425336
2964.458 44341448 44243012 44109016 43960456 43762812 43445424 43671648
2971.208 44174184 43714536 43013572 42984328 43189832 43495888 43234384
2977.959 42662520 42589700 42632112 42480256 42285252 42133296 42006688
2984.709 41859764 41505708 41203024 41152528 41103624 41016176 40864896
2991.460 40677476 40336532 40149004 40249040 40021872 39698620 39983100
2998.210 40279152 40022708 39847176 39795704 39551572 39205952 39018152
3004.961 39016716 39367300 39546836 39595896 39650320 39632948 39434784
3011.711 39230056 39120916 39062748 38952448 38568016 38379232 38802036
3018.462 39094896 39152396 38977036 38740016 38586076 38679376 39104944
3025.212 39506364 39786116 39982436 39882680 39468716 39443504 39839916
3031.963 40166112 40310228 40226492 40110680 40029524 40147376 40425064
3038.713 40892972 41183232 41194992 41255260 41377828 41407620 41456476
3045.464 41600340 41796576 42020796 42297360 42579136 42749868 42944076
3052.214 43224448 43564864 43898048 44192452 44383288 44362500 44372264
3058.965 44441548 44256868 44248060 44697808 45387904 46199948 46089660
3065.715 45574312 45798860 46014224 45944188 46003164 46232924 46447644
3072.466 46604592 46654488 46434984 46111424 46222576 46497684 46483232
3079.216 46610268 46974524 47490400 47715900 47050452 46812096 47805376
3085.967 48237900 48202876 48445908 48653024 48747124 48810908 48911644
3092.717 49172956 49590120 50237224 50673568 50891116 50925340 50863736
3099.468 50919972 51100972 51366420 51469316 51676600 52436504 52865856
3106.218 52557244 52641008 52955476 52564612 52776752 53896712 54291796
3112.969 54145580 54477800 55139824 56203676 56567084 56367316 56124864
3119.719 56126116 56577480 57004016 57307960 57703936 57980700 57976976
3126.469 58256048 58791448 59287560 59723988 59851904 60152692 60588928
3133.220 60824244 60973592 61178352 61387996 61493852 61811644 62301588
3139.970 62972972 63562080 64013768 64623040 65276880 65277124 65246160
3146.721 65403992 65748792 66231056 66579384 66755432 66633764 67067768
3153.471 67785880 67837112 67898560 68174936 68710776 69265160 69311312
3160.222 69415992 69795472 70227592 70747864 71618544 72000936 71638792
3166.972 72170216 73207256 72834544 72588240 73118680 73108328 72810992
3173.723 73160712 73788248 74366296 74997280 75545792 75673520 75606216
3180.473 75488080 75891800 76613296 76865712 77060184 77231536 77580328
3187.224 77973808 78275352 78440232 78405328 79113424 80118672 80679088
3193.974 80634544 80057192 80418160 81017904 80957416 80923416 81255944
3200.725 81157424 81032152 81682440 82588888 83424160 83492800 83301560
3207.475 83465520 83673272 83786528 84365008 84801248 84613696 84459720
3214.226 84577384 85457872 86120736 85595792 84961776 84500888 84600056
3220.976 85404728 86941952 87458368 87326096 87980808 88549488 88768056
3227.727 89080240 89481848 90088152 90097712 89511336 89494392 89831040
3234.477 90448456 91348768 92430136 92893272 92925480 92900936 92895048
3241.228 92906680 92798976 92814056 93282872 93534728 93670368 94237832
3247.978 94771944 95123880 95143304 95086288 95294528 95402952 95454384
3254.729 96483152 98016760 99381472 99798280 99548624 99165992 99011232
3261.479 99553640 100204768 100829504 100812216 101174752 102392024
3267.265 102497536 102240360 102998424 104104408 105234496 105935544
3273.052 105968288 104749536 104485960 105460904 107015552 108134208
3278.838 108441136 108860904 109683032 110181432 110637216 111144504
3284.624 110899344 110822544 111635440 112575464 113425440 113730856
3290.410 114020328 114754128 115550064 116529312 118886512 119598864
3296.196 118031960 117578416 118331320 120030472 120909216
##END=
##TITLE=Sample11
##JCAMP-DX=5.01  $$ Nicolet v. 1
##DATATYPE=RAMAN SPECTRUM
##ORIGIN=TFS
##OWNER=Nicolet
##LONGDATE=2018/05/18
##TIME=14:37:24
##SPECTROMETER/DATA SYSTEM=DXR SmartRaman
##DATA PROCESSING=
Subtraction or Addition
Multiplied by a scalar
Wavelength->Wavenumber
Truncated
##COMMENTS=
Number of sample scans: 30
Collection length: 104.00 sec
Number of background scans: 512
Raman laser frequency: 12817.84 cm-1
Number of rejected sample scans: 0
Number of rejected background scans: 0
##XUNITS=RAMAN SHIFT(1/CM)
##YUNITS=RAMAN INTENSITY
##FIRSTX=50.428230
##LASTX=3299.895020
##FIRSTY=2943.052002
##MAXX=3299.895020
##MINX=50.428230
##MAXY=2943.052002
##MINY=331.376282
##XFACTOR=1.000000
##YFACTOR=1.000000E-005
##NPOINTS=3371
##DELTAX=0.964233
##ZPD=0
##XYDATA=(X++(Y..Y))
50.428 294305216 289940192 286422432 283279968 280914944 279701664 279263488
57.178 278610208 277083264 274557952 271638496 268138576 264386528 260837232
63.927 257597872 254750544 252218928 249990112 248063360 246478272 245208880
70.677 243838576 242070784 240053568 237925104 235609424 233130080 230768816
77.427 228573872 226460992 224457184 222772144 221287376 219696336 217963472
84.176 216232512 214495040 212650608 210901616 209498784 208490912 207357904
90.926 205961328 204431952 202833280 201047808 199075008 197246992 195649456
97.676 194215840 192934496 191823760 190881328 190117504 189608400 189037536
104.425 188375200 187623472 186718304 185503280 183905312 182360736
110.211 180949872 179633296 178410208 177310640 176351680 175529472
115.996 174842912 174287776 173886016 173594720 173284448 172862240
121.782 172341872 171722976 170933600 170062000 169178496 168311520
127.567 167499760 166852688 166539008 166334000 166070400 165696208
133.352 165260240 164849664 164502800 164073840 163535200 162946320
139.138 162346432 161729536 161072000 160393584 159777568 159238720
144.923 158727840 158211024 157755680 157483280 157452416 157327008
150.709 157084208 156798400 156507232 156231296 155950864 155608528
156.494 155207952 154783728 154320176 153789776 153252512 152793504
162.279 152438624 152095968 151754512 151425856 151105376 150766048
168.065 150402608 150041408 149681984 149329744 149037520 148842480
173.850 148610944 148194544 147593920 147081504 146792592 146619152
179.636 146440832 146218736 145905344 145438000 144798672 144179632
185.421 143732304 143447040 143202016 142923088 142593536 142224080
191.206 141874816 141559424 141227168 140886592 140544992 140192560
196.992 139807248 139391200 138930672 138381808 137850032 137408928
202.777 137055072 136753952 136517152 136334416 136026064 135534176
208.563 135019856 134549632 134127000 133759896 133449632 133191968
214.348 132944424 132692688 132421752 132134520 131846560 131569848
220.133 131287280 131148536 130931864 130468432 129821664 129198168
225.919 128790344 128633544 128435144 128210536 127970152 127736752
231.704 127523160 127330848 127161344 127012328 126851272 126715616
237.490 126575112 126381192 126105848 125761728 125393576 124945816
243.275 124560720 124310472 124216296 124140344 123932528 123581056
249.060 123273856 123171984 123145200 122978504 122494752 121925632
254.846 121595144 121561472 121636520 121580064 121300792 121025832
260.631 120891384 120843624 120745424 120536512 120294736 120268712
266.417 120544936 120767872 120856152 120807872 120619664 120267568
272.202 119669088 119274840 119167016 119149488 119138744 119106960
277.987 119029640 118848280 118451280 118155896 118039432 118032040
283.773 118056176 118082944 118093800 118053416 117981688 117936520
289.558 117918472 117893496 117859360 117828136 117778464 117661928
295.344 117494584 117322416 117163536 116968704 116808480 116731808
301.129 116737608 116799032 116904504 117040224 117096232 116990576
306.914 116881424 116888168 117034208 117248120 117408424 117431240
312.700 117398312 117331872 117232800 117124000 117047416 117030368
318.485 117067240 117140792 117198256 117176864 117062280 116918600
324.271 116792360 116728160 116790768 117025088 117257792 117258384
330.056 117046688 116906320 116950656 117131472 117331864 117464464
335.841 117513880 117520520 117477392 117477152 117543640 117631992
341.627 117677528 117613992 117427488 117349440 117544840 117728944
347.412 117786608 117733376 117676160 117649784 117643688 117762768
353.198 118078648 118400808 118560400 118580624 118545264 118495240
358.983 118457152 118450168 118431832 118381424 118421200 118704984
364.768 118948568 118934264 118694736 118469152 118524888 118935264
370.554 119219360 119317344 119320448 119280496 119176072 119117896
376.339 119267528 119616928 119889768 120013232 120025440 120025136
382.125 120034240 120058768 120062632 120063016 120155264 120416968
387.910 120888904 121097360 120966184 120710768 120425136 120172208
393.695 120040928 120158240 120569888 120910864 121040176 121042776
399.481 121033328 121102584 121216616 121260536 121209704 121199144
405.266 121323768 121577536 121700040 121761776 121844824 121915040
411.052 121962280 122022888 122127928 122256968 122355752 122505016
416.837 122556992 122398840 122044432 121786672 121876904 122246824
422.622 122593936 122792968 122847256 122886312 123104568 123292152
428.408 123261424 123082168 122931864 122903512 122953016 122975512
434.193 123160680 123286032 123192712 122922952 122697184 122608472
439.979 122608592 122684384 122928688 123248856 123464256 123497728
445.764 123560048 123584440 123546168 123474112 123420520 123428952
451.549 123542056 123868408 124084152 123936912 123625328 123434744
457.335 123584840 123824088 123813224 123546096 123291128 123235864
463.120 123403280 123521848 123511672 123456592 123422256 123419704
468.906 123420536 123419816 123446232 123457224 123378408 123291000
474.691 123262120 123286976 123287048 123236008 123159824 123079592
480.476 122996312 122936208 122955224 123171776 123249064 123078880
486.262 122815824 122640760 122668616 122815952 122910104 122913272
492.047 122895432 122902624 122898264 122834848 122798600 122765408
497.833 122681896 122544664 122396408 122290176 122237120 122142920
503.618 122080800 122025048 121858608 121539816 121251024 121149600
509.403 121151136 121108264 120988304 120816392 120627128 120367016
515.189 120165248 120130576 120177712 120205872 120144664 119996424
520.974 119738232 119385416 119120192 119072608 119205968 119277600
526.760 119224304 119134512 119015456 118865368 118696704 118550560
532.545 118447056 118350416 118245848 118172400 118104664 118014328
538.330 117929432 117967136 117993728 117889184 117660720 117397496
544.116 117155776 116933280 116793040 116796496 116830312 116809176
549.901 116705576 116570424 116399144 116242832 116200392 116297280
555.687 116417648 116382424 116112064 115893432 115696952 115552048
561.472 115521232 115665856 115773744 115708680 115548144 115423544
567.257 115368192 115345400 115258224 114997128 114785168 114647312
573.043 114536448 114438672 114399072 114354000 114205360 113979992
578.828 113809152 113760440 113790880 113721688 113443104 113225680
584.614 113125488 113108664 113111488 113092544 113023600 112874168
590.399 112668848 112515176 112501608 112616872 112640560 112382592
596.184 112154824 112123232 112229896 112283080 112137864 111939664
601.970 111872800 111922376 111980912 111979016 111921384 111825424
607.755 111689304 111606808 111587008 111598120 111597352 111568016
613.541 111517480 111464552 111432216 111435360 111472472 111544896
619.326 111603200 111575736 111530128 111553872 111671472 111730296
625.111 111594704 111395848 111282736 111262816 111278952 111282936
630.897 111278112 111265280 111225928 111143704 111008944 110838952
636.682 110793544 111018168 111320944 111497872 111480736 111314784
642.468 111099344 110894520 110676344 110354880 110076944 109995248
648.253 110116552 110160952 110134656 110119008 110180504 110303760
654.038 110374832 110276440 110030312 109761976 109515824 109372440
659.824 109374784 109563720 109703528 109861720 109978416 109972304
665.609 109785656 109589672 109565016 109619320 109545288 109316104
671.395 109082592 109062808 109370504 109484032 109232944 108953312
677.180 108897056 109100440 109246976 109133376 108909800 108808896
682.965 108935488 109184304 109353952 109392064 109409656 109424632
688.751 109382824 109264136 109058520 108940072 108884896 108862088
694.536 108864352 108920776 109030592 109208656 109402384 109489856
700.322 109411776 109227640 109074808 109029960 108945176 108751248
706.107 108579288 108500136 108513352 108571888 108683712 108761280
711.892 108749648 108672096 108577232 108437792 108264856 108203408
717.678 108268480 108328488 108284632 108101392 108012272 107975512
723.463 108013528 108204984 108536440 108772936 108774696 108630624
729.249 108409912 108146520 107912344 107757128 107673208 107668040
735.034 107786376 107905688 107938136 107876792 107839584 107798440
740.819 107767648 107743056 107729224 107750096 107827152 107888784
746.605 107898288 107877512 107841464 107762768 107662392 107707616
752.390 107932864 108098240 108095400 107926816 107778440 107712960
758.176 107642568 107562680 107489200 107417320 107284424 107159120
763.961 107148752 107215792 107246824 107202784 107143056 107146024
769.746 107206336 107241736 107176672 107020264 106894152 106873976
775.532 106913976 107094872 107286328 107326944 107111048 106885376
781.317 106843264 106895104 106862488 106682984 106510720 106555640
787.103 106764512 106913144 106981864 107019224 107072256 107161280
792.888 107113744 106803320 106492592 106379432 106454232 106511792
798.673 106553432 106557776 106524072 106490952 106487280 106465624
804.459 106394704 106267832 106118192 106051760 106179248 106443944
810.244 106514664 106292800 106088952 106124952 106358216 106420592
816.030 106015640 105748632 105847848 106142312 106337600 106201696
821.815 106060376 106124536 106253136 106252992 106049600 105828504
827.600 105817800 105946432 106019152 106002528 105926000 105789408
833.386 105561576 105473000 105632432 105828968 105832912 105497424
839.171 105279520 105272728 105313584 105358912 105428856 105525576
844.957 105658304 105753256 105726200 105607736 105520424 105629200
850.742 105821720 105866064 105785632 105739928 105803136 105915880
856.527 105963504 105967200 105891232 105699136 105461520 105301528
862.313 105211392 105220424 105385496 105568888 105658312 105608712
868.098 105582432 105628440 105716208 105832608 105973880 106082560
873.884 106095144 106046520 105927760 105776480 105745176 106049960
879.669 106579600 107008496 107324584 107580368 107775488 107883312
885.454 107935144 107946360 108049976 108344264 108734568 108988808
891.240 109043480 109026736 108984168 108963512 108952736 108909544
897.025 108830064 108698856 108544168 108380032 108200400 108081960
902.811 108125208 108206888 108242752 108248096 108236632 108165432
908.596 108079968 108049024 108074064 108214920 108581808 109020568
914.381 109000992 108486288 108038000 107826720 107767568 107708584
920.167 107661960 107624064 107613160 107594040 107514112 107304312
925.952 107200536 107246616 107279904 107235472 107137192 107053856
931.738 106958592 106907960 106959208 107054080 107068392 106966440
937.523 106805640 106509264 106160704 105958128 106045448 106136000
943.308 105911304 105539440 105290256 105200576 105196048 105285240
949.094 105374576 105180272 104729880 104323864 104213576 104364552
954.879 104471520 104470768 104409776 104364280 104345504 104241616
960.665 104002272 103769064 103561856 103347824 103118872 102925096
966.450 102750480 102587168 102454248 102340520 102187456 102007816
972.235 101779296 101563528 101419568 101373656 101406784 101653784
978.021 101789392 101561728 101118464 100791424 100790136 100794616
983.806 100641840 100428072 100288400 100285096 100291464 100178208 99997248
990.556 99825984 99673048 99522056 99283664 99068672 99057120 99262680
997.305 99638192 100234808 100900088 101415512 101747128 101791080 101484640
1004.055 100990088 100538952 100130680 99743280 99379464 99042064 98718256
1010.805 98405712 98143160 97933384 97747632 97575408 97431336 97342144
1017.554 97313264 97276064 97188632 97094984 97091880 97188896 97274712
1024.304 97315296 97300104 97262600 97240712 97209312 97214352 97207712
1031.054 97121256 96949656 96770968 96526808 96281760 96037112 95871128
1037.803 95883704 96148704 96372560 96514368 96527352 96428208 96204056
1044.553 96058136 96047968 96059768 96004032 95866056 95790848 95844248
1051.303 95875248 95848992 95808816 95796776 95756352 95756272 95858536
1058.052 95968760 96031184 96048560 96006616 95847184 95701456 95636328
1064.802 95630040 95631088 95629968 95663608 95814456 95993528 96046768
1071.552 95844616 95689744 95733224 95812008 95763896 95581704 95444760
1078.301 95365920 95356992 95447432 95588032 95647576 95467704 95329288
1085.051 95389344 95533200 95594576 95434504 95332040 95361512 95378312
1091.800 95348752 95301256 95281808 95334872 95369424 95313120 95211864
1098.550 95167560 95227256 95282272 95349496 95382744 95331128 95168368
1105.300 95017248 94871872 94767888 94789248 94925368 94943216 94603704
1112.049 94384440 94425808 94576040 94667984 94707176 94746560 94759768
1118.799 94782024 94844080 94979464 95070824 95113112 95133920 95078520
1125.549 94943192 94830088 94819888 94815736 94822976 94819056 94753640
1132.298 94602384 94468856 94343368 94259440 94230752 94249984 94291304
1139.048 94377488 94455928 94534440 94589624 94542672 94356312 94262992
1145.797 94251816 94282176 94357632 94490856 94662344 94863288 94970112
1152.547 94919464 94812728 94875000 95105200 95233528 95209472 95128496
1159.297 95041568 94953384 94931504 94980136 95061264 95157456 95260376
1166.046 95363408 95442448 95458304 95417296 95409072 95576808 95787720
1172.796 95844960 95756128 95622712 95483424 95430120 95596280 95851456
1179.546 95975504 95868504 95720736 95689184 95718896 95759848 95779984
1186.295 95768384 95700888 95694640 95874736 96136512 96298280 96304624
1193.045 96282240 96247696 96222696 96181080 96127792 96112400 96133280
1199.795 96250728 96494448 96757368 96924112 97007040 97123680 97306376
1206.544 97475384 97535280 97495304 97474392 97478928 97529800 97658784
1213.294 97778640 97668400 97401688 97274584 97300760 97365928 97466984
1220.043 97563712 97498352 97359048 97363984 97621728 97933392 98223744
1226.793 98438376 98441824 98247960 98167624 98470104 98748600 98827488
1233.543 98833032 98924832 99181616 99385232 99458136 99457736 99431144
1240.292 99390896 99387872 99433432 99527144 99681320 99822920 99842168
1247.042 99750624 99684896 99665304 99677352 99674016 99670456 99766640
1253.792 99931472 100068480 100157528 100215560 100250560 100257848
1259.577 100216232 100117224 100004464 99892224 99832416 99909704 100040768
1266.327 100089552 99993896 99978088 100212008 100454128 100515208 100432552
1273.076 100459768 100590232 100660192 100682672 100684904 100611576
1278.862 100469448 100474152 100595224 100692368 100713976 100738064
1284.647 100832016 100948136 101052544 101144928 101214600 101230704
1290.432 101226456 101194672 101177616 101248256 101478232 101666032
1296.218 101734456 101795432 101975144 102286728 102473328 102454520
1302.003 102546608 102899976 103310856 103354576 103099232 103061216
1307.789 103247520 103406384 103421632 103391480 103350880 103365736
1313.574 103514272 103811960 104127392 104450256 104764280 105043624
1319.359 105245096 105331112 105183608 105162072 105401352 105723656
1325.145 105933640 106028784 106167368 106366616 106559928 106697384
1330.930 106818920 106980616 107172648 107413880 107723392 108041944
1336.716 108221024 108384152 108666136 108952392 109121280 109172080
1342.501 109415672 109900816 110447936 110956896 111396744 111677688
1348.286 111783192 111774256 111669872 111646704 111824520 112106360
1354.072 112380112 112608976 112817480 113018776 113290440 113655936
1359.857 114027736 114406264 114829904 115241248 115559696 115895584
1365.643 116239872 116613392 117094840 117699344 118364208 119075304
1371.428 119657424 119993176 120253392 120575680 120977784 121505360
1377.214 122216488 122954432 123542800 124107104 124628280 125091688
1382.999 125590136 126208584 126855336 127461256 128066664 128732424
1388.784 129432568 130067784 130685288 131434376 132353296 133232936
1394.570 133850512 134371648 134879504 135424624 136076848 136979584
1400.355 137678224 138004976 138305616 138886256 139683776 140342512
1406.141 140905248 141552800 142287120 142952960 143421376 143841216
1411.926 144398336 145050848 145617824 145972048 146352224 146899344
1417.711 147541280 148145360 148642320 149019120 149281440 149557440
1423.497 149934112 150365712 150748368 151099600 151476320 151892304
1429.282 152322336 152736224 153209360 153672864 154046544 154368144
1435.068 154703648 155031376 155375936 155754240 156124544 156430224
1440.853 156647344 156886384 157203456 157541216 157829760 158019280
1446.638 158098400 158182080 158205696 158068736 157801696 157586512
1452.424 157411920 157376544 157531536 157753712 158063360 158239632
1458.209 157960080 157411584 157023552 156948816 156909344 156928752
1463.995 156867472 156651360 156371664 156271472 156271824 156061408
1469.780 155610416 155170208 154842560 154502928 153992976 153406576
1475.565 153021376 153008160 152957184 152751824 152477024 152259184
1481.351 152068624 151729200 151366912 151169232 151101648 150951696
1487.136 150517072 150261200 150411376 150671344 150701648 150461632
1492.922 150120688 149683216 149345568 149267056 149228528 148955664
1498.707 148637952 148450224 148315184 148079408 147862016 147634080
1504.492 147354320 147128864 147088272 147092272 146856128 146522880
1510.278 146278448 146181568 146078144 145892144 145673360 145451712
1516.063 145240720 145054128 144905296 144692176 144375584 144073664
1521.849 143986592 143900080 143533216 143097600 142878560 142971056
1527.634 142908944 142671888 142433504 142201424 142053808 142166768
1533.419 142380800 142432704 142321632 142129712 141653376 141342528
1539.205 141292112 141297760 141301488 141291120 141160928 140930144
1544.990 140761760 140729040 140766384 140791184 140842176 140887264
1550.776 140959744 141153648 141464784 141641280 141688560 141592464
1556.561 141281232 140895056 140553344 140237728 139920832 139671120
1562.346 139729744 140140432 140184272 139793024 139399824 139401280
1568.132 139599824 139729040 139791920 139883152 140087872 140066048
1573.917 139803456 139607184 139527328 139527392 139630512 139751824
1579.703 139751872 139666592 139613728 139541840 139618032 139910464
1585.488 140091632 139960864 139648256 139313040 139012624 138887056
1591.273 138983344 139114832 139210784 139239520 139176960 139132720
1597.059 139183488 139314496 139529312 139712176 139742592 139636944
1602.844 139656768 139901328 140037648 139862688 139525200 139340960
1608.630 139300192 139326480 139392192 139405728 139217280 139062512
1614.415 138910016 138869600 139072544 139359296 139379952 139183728
1620.200 138918096 138656512 138456768 138193472 138048880 138141440
1625.986 138280992 138309392 138263344 137966752 137514320 137286992
1631.771 137588544 137782832 137808112 137747392 137577936 137349536
1637.557 137167456 137025728 136813504 136535568 136417392 136697648
1643.342 136889424 136958416 136972096 136929184 136871120 136908496
1649.127 136962736 136937616 136788496 136598560 136423984 136155344
1654.913 135777568 135433936 135277840 135175216 134978560 134747664
1660.698 134581872 134447824 134391072 134406960 134247520 133770152
1666.484 133230600 132947072 132773624 132547560 132302904 132209448
1672.269 132246888 132147080 131911280 131638480 131500416 131298264
1678.054 130799680 130335536 130122672 130032616 129667648 129129320
1683.840 128817056 128809584 128737008 128416688 128154624 128035288
1689.625 127982776 127773768 127456192 127464344 127668128 127679728
1695.411 127304616 126963648 126649144 126357168 126135824 125957664
1701.196 125800112 125594608 125299904 125022416 124810128 124571232
1706.981 124450760 124406680 124357224 124343920 124359960 124360328
1712.767 124183056 123760792 123283568 123098008 123167856 123270728
1718.552 123314992 123281992 123075088 122868824 122705112 122585424
1724.338 122487576 122401528 122287488 122091752 121878384 121690872
1730.123 121426560 121082216 120900624 120911520 120913784 120813856
1735.908 120687816 120526120 120357816 120231264 120132168 119988416
1741.694 119855416 119714112 119516024 119344448 119235352 119124960
1747.479 119015200 118885264 118728184 118531632 118142344 117700208
1753.265 117592248 117904696 117917152 117647496 117408448 117342200
1759.050 117222208 116917080 116675112 116618080 116577648 116259440
1764.835 115817224 115468192 115210048 115017224 114937184 114883800
1770.621 114845016 114723264 114494248 114209824 113864768 113644040
1776.406 113544688 113498976 113547120 113602088 113339672 112820712
1782.192 112542064 112834176 112908032 112655272 112377432 112308704
1787.977 112253136 112098008 111921448 111739856 111477552 111028040
1793.762 110468168 110025504 109743240 109570040 109601480 109534144
1799.548 109368808 109193568 108983640 108788512 108670640 108585864
1805.333 108493176 108384752 108413368 108525088 108340088 107801048
1811.119 107449976 107412448 107235608 106926512 106614920 106287672
1816.904 106041600 105974088 105892904 105671280 105359912 105153128
1822.689 105020544 104941000 104913632 104852048 104736720 104525856
1828.475 104242856 104077296 104264920 104468224 104453616 104237240
1834.260 103810496 103300112 103072704 103019760 102891056 102640368
1840.046 102481944 102406168 102185328 101799080 101439192 101183984
1845.831 101032944 100892496 100816672 101029232 101339096 101312656
1851.616 101073184 100866032 100706168 100335568 99871584 99785360 100134400
1858.366 100250008 99792024 99452048 99325288 99241744 99105576 98887536
1865.116 98530568 98214200 98024936 97935280 98040528 98239120 98269304
1871.865 98081320 97920784 97816656 97672224 97456016 97343640 97601072
1878.615 97683384 97483448 97209888 96942248 96757712 96812848 96921256
1885.365 96942192 96877800 96588616 96161448 95780112 95474576 95417848
1892.114 95690664 95763408 95570968 95367616 95417904 95427736 95202944
1898.864 94963920 94823888 94775776 95001824 95258840 95118128 94753344
1905.613 94689224 94834024 94875080 94759520 94603776 94497640 94377232
1912.363 94254400 94234520 94420064 94507832 94308760 94142800 94209176
1919.113 94359360 94383784 94299944 94008888 93679096 93661472 93871840
1925.862 93960928 93890808 93768784 93592080 93728944 94118664 94176072
1932.612 93585992 93139824 93090936 93140536 93184544 93215528 93243920
1939.362 93257504 93145520 93007920 92997064 93079192 93239840 93397512
1946.111 93467192 93483328 93394912 93245368 93087728 92877736 92749528
1952.861 92763472 92618808 92258984 91988288 92028184 92092080 92140000
1959.610 92172432 92185224 92148496 92070184 91927144 91675192 91400200
1966.360 91260808 91183424 91122160 91100552 91110768 91140816 91099688
1973.110 90925592 90569376 89963512 89766144 90011080 90272368 90330784
1979.859 90116800 89573928 89099552 88922208 88857880 88643216 88454296
1986.609 88448136 88456992 88154992 87796976 87633752 87574656 87512400
1993.359 87375840 86995328 86539472 86410400 86616592 86372248 85730200
2000.108 85374160 85517576 85459464 85036656 84818952 84900040 84877112
2006.858 84283776 83781768 83489744 83339768 83394080 83455056 83383032
2013.608 83178720 82803928 82442632 82429856 82480120 82262072 81925704
2020.357 81788840 81738800 81481560 81067448 80798296 80658960 80272976
2027.107 79757200 79417736 79323520 79068768 78661336 78399072 78417224
2033.856 78439352 78360632 78160720 77844656 77554688 77413712 77258864
2040.606 77027896 76814992 76714640 76631544 76482504 76225432 75861536
2047.356 75479048 75158384 74919432 74748600 74606440 74415192 74217472
2054.106 74101424 74002528 73818064 73575168 73361264 73176224 72963408
2060.857 72701376 72344040 71937112 71712952 71797240 71777512 71617800
2067.607 71466952 71335088 71023240 70424768 70074064 70012416 69943112
2074.358 69555216 69187528 68876000 68602128 68408024 68239184 67995264
2081.108 67905696 68084152 68237504 67978208 67654592 67508416 67347336
2087.859 66911696 66496356 66325524 66272136 66238136 66161968 65993604
2094.609 65724524 65377984 65033720 64862904 64753828 64525844 64299084
2101.360 64187884 64135136 64079372 63928828 63708080 63494196 63408228
2108.110 63383936 63160712 62718336 62319104 62023192 61912824 61943724
2114.861 61979100 61936952 61740168 61462188 61250032 61173668 61019460
2121.611 60753400 60517884 60462300 60449040 60434956 60424388 60437404
2128.362 60249440 59923352 59693788 59576012 59453992 59276796 59126124
2135.112 59094672 58994316 58537556 58215764 58084380 58030708 58053704
2141.863 57942680 57662352 57502344 57580904 57656604 57341896 57107220
2148.613 57300520 57505352 57246584 56942448 56642944 56362132 56199932
2155.364 56148120 56274964 56436516 56460484 56315712 56028216 55763756
2162.114 55557160 55437304 55508928 55464148 55192976 54911116 54939904
2168.865 54993152 54773884 54466700 54289532 54206828 54204608 54247768
2175.615 54335328 54356092 54086436 53760008 53571172 53487084 53520844
2182.365 53571492 53529992 53386980 53188348 52970080 52732648 52595592
2189.116 52720088 52868396 52671184 52369240 52229268 52212096 52274152
2195.866 52323564 52288536 52205092 52066884 51920440 51807808 51730768
2202.617 51697572 51721484 51953404 52063044 51460912 50735432 50845468
2209.367 51244160 51345384 51220976 51104420 50960796 50701532 50464596
2216.118 50546608 50671080 50566184 50396528 50342404 50291384 50060400
2222.868 49891940 49967504 50152864 50323732 50386948 50397432 50336268
2229.619 50100804 49856608 49729552 49677084 49586932 49518772 49525852
2236.369 49475660 49238684 48996000 48811124 48758828 49032668 49189236
2243.120 48817956 48489456 48538556 48659444 48478856 48366420 48526656
2249.870 48679092 48517176 48341780 48235364 48153476 48011964 47972360
2256.621 48064852 48099736 47848984 47646004 47595096 47567272 47464896
2263.371 47463820 47628340 47599896 47287056 47027016 46886772 47066940
2270.122 47544812 47798192 47607868 47338332 47074208 46850520 46671044
2276.872 46668340 46802804 46826480 46635756 46475132 46396204 46480472
2283.623 46672608 46648056 46430476 46291820 46257296 46080212 45835196
2290.373 45820196 45955912 46025924 45997432 45871020 45766408 45849796
2297.124 46048044 46122972 46050764 45741536 45357228 45286512 45354176
2303.874 45384364 45375084 45308000 45235820 45198820 45219460 45316076
2310.625 45380852 45428460 45409636 45257692 45123012 45017372 44942928
2317.375 44933868 44954484 45062080 45064516 44915812 44863104 45013720
2324.126 45264892 45605364 45882648 46060576 46132516 46069596 45735136
[truncated: 8,299,462 more chars]
